# Supplementary material for: Genomic and transcriptomic insights into the thermo-regulated biosynthesis of validamycin in Streptomyces hygroscopicus 5008
Source: BMC Genomics. 2012 Jul 24;13:337. doi: 10.1186/1471-2164-13-337 (PMC3424136; doi:10.1186/1471-2164-13-337)
Supplement: Additional file 11 — Table S8. Detailed transcriptomic analysis in S. hygroscopicus 5008 and S. avermitilis NRRL8165. [file 1471-2164-13-337-S11.xlsx]

## Sheet: File description
The supplemental file contains the data corresponding to detailed comparative transcriptomic analysis at 37◦C compared with at 30◦C in strain 5008 and NRRL8165. Each sheet contains specific or common differential expressed genes (DEGs) in 5008 and NRRL8165

## Sheet: Specific DEGs in 5008
Description	Gene	Gene product	Locus	Regulation	Fold Change	COG	COG(s)
Heat shock proteins	SHJG_5369	molecular chaperone DnaK	dnaK	up	4.14765	Posttranslational modification, protein turnover, chaperones	O
	SHJG_5370	heat shock protein GrpE	grpE	up	3.77952	Posttranslational modification, protein turnover, chaperones	O
	SHJG_5371	molecular chaperone protein DnaJ	dnaJ	up	3.49238	Posttranslational modification, protein turnover, chaperones	O
	SHJG_5372	heat short protein HspR	hspR	up	3.62311	Transcription	K
	SHJG_7073	putative heat shock protein Hsp70	hsp70	up	5.30405	Posttranslational modification, protein turnover, chaperones	O
	SHJG_8393	heat shock protein Hsp90	hsp90	up	3.31237	Posttranslational modification, protein turnover, chaperones	O
Ribosomal proteins	SHJG_0705	50S ribosomal protein L33	-	up	3.40994	Translation, ribosomal structure and biogenesis	J
	SHJG_0706	50S ribosomal protein L31 type B	-	up	2.88292	Translation, ribosomal structure and biogenesis	J
	SHJG_0835	50S ribosomal protein L31 type B	-	up	3.2516	Translation, ribosomal structure and biogenesis	J
	SHJG_0836	50S ribosomal protein L33	-	up	3.60443	Translation, ribosomal structure and biogenesis	J
	SHJG_2929	30S ribosomal protein S4	-	up	2.71673	Translation, ribosomal structure and biogenesis	J
	SHJG_5163	50S ribosomal protein L9	-	up	2.44101	Translation, ribosomal structure and biogenesis	J
	SHJG_5164	30S ribosomal protein S18	-	up	2.39495	Translation, ribosomal structure and biogenesis	J
	SHJG_5778	50S ribosomal protein L1	-	up	2.33166	Translation, ribosomal structure and biogenesis	J
	SHJG_5809	50S ribosomal protein L5	-	up	2.32978	Translation, ribosomal structure and biogenesis	J
	SHJG_5810	30S ribosomal protein S14	-	up	2.11347	Translation, ribosomal structure and biogenesis	J
	SHJG_5811	30S ribosomal protein S8	-	up	2.77744	Translation, ribosomal structure and biogenesis	J
	SHJG_5812	50S ribosomal protein L6	-	up	2.46249	Translation, ribosomal structure and biogenesis	J
	SHJG_5813	50S ribosomal protein L18	-	up	2.45378	Translation, ribosomal structure and biogenesis	J
	SHJG_5814	30S ribosomal protein S5	-	up	2.42835	Translation, ribosomal structure and biogenesis	J
	SHJG_5815	50S ribosomal protein L30	-	up	2.45729	Translation, ribosomal structure and biogenesis	J
	SHJG_5816	50S ribosomal protein L15	-	up	2.60166	Translation, ribosomal structure and biogenesis	J
Glycolysis and other carbon metabolisms	SHJG_2653	6-phosphofructokinase	pfk	down	3.4816	Carbohydrate transport and metabolism	G
	SHJG_3403	glyceraldehyde-3-phosphate dehydrogenase	gap	down	2.70079	Carbohydrate transport and metabolism	G
	SHJG_3488	pyruvate kinase	pyk	down	2.56679	Carbohydrate transport and metabolism	G
	SHJG_3123	gluconokinase	gntK	up	5.16582	Carbohydrate transport and metabolism	G
	SHJG_3510	citrate lyase beta chain	citE	up	4.56462	Carbohydrate transport and metabolism	G
Nitrogen metabolism	SHJG_2665	urease accessory protein	ureD	down	4.81737	Posttranslational modification, protein turnover, chaperones	O
	SHJG_2667	urease accessroy protein	ureE	down	16.6508	Posttranslational modification, protein turnover, chaperones	O
	SHJG_3687	glutamine synthetase	glnA	down	6.96714	Amino acid transport and metabolism	E
	SHJG_3730	probable glutamine synthetase	glnA2	down	4.11556	Amino acid transport and metabolism	E
	SHJG_4923	two-component system response regulator	glnR	down	5.15808	Signal transduction mechanisms	T
	SHJG_7666	glutamate dehydrogenase	gdhA	up	2.71641	Amino acid transport and metabolism	E
	SHJG_7685	putative glutamine synthetase	glnA3	up	2.9884	Amino acid transport and metabolism	E
Phosphate stress response	SHJG_0329	putative alkaline phosphatase	phoA	down	5.36265	Inorganic ion transport and metabolism	P
	SHJG_2705	putative secreted alkaline phosphatase	-	down	2.49667	Inorganic ion transport and metabolism	P
	SHJG_4290	phosphoesterase	ppe	down	3.86723	Inorganic ion transport and metabolism	P
	SHJG_4865	phosphate transport system regulator	phoU	down	6.85259	Inorganic ion transport and metabolism	P
	SHJG_4934	polyphosphate kinase	ppk	down	4.48259	Inorganic ion transport and metabolism	P
	SHJG_4942	phosphate ABC transporter ATP-binding protein	pstB	down	15.2337	Inorganic ion transport and metabolism	P
	SHJG_4943	phosphate ABC transporter permease protein	pstA	down	23.5314	Inorganic ion transport and metabolism	P
	SHJG_4944	phosphate ABC transporter permease protein	pstC	down	144.284	Inorganic ion transport and metabolism	P
	SHJG_4945	phosphate-binding protein precursor	pstS	down	10.6038	Inorganic ion transport and metabolism	P
	SHJG_5998	transferase	neuA	down	13.6178	Cell envelope biogenesis, outer membrane	M
	SHJG_5999	N-acetylneuraminic acid (Neu5Ac) synthase	neuB	down	172.113	Cell envelope biogenesis, outer membrane	M
	SHJG_8008	glycerophosphoryl diester phosphodiesterase	glpQ	down	9.85566	Energy production and conversion	C
	SHJG_8009	alkaline phosphatase	-	down	4.77534	Inorganic ion transport and metabolism	P
Sulfate assimilation	SHJG_4909	thiosulfate sulfurtransferase	cysA	down	14.5443	Inorganic ion transport and metabolism	P
	SHJG_7181	ABC transporter permease protein	ssuA	down	13.8526	Inorganic ion transport and metabolism	P
	SHJG_7182	ABC transporter ATP-binding protein	ssuB	down	4.72757	Inorganic ion transport and metabolism	P
	SHJG_7183	ABC-type sulfate transporter periplasmic binding protein	ssuC	down	16.8144	Inorganic ion transport and metabolism	P
	SHJG_7184	sulfate adenylyltransferase subunit 1	cysN	down	4.6679	Inorganic ion transport and metabolism	P
	SHJG_7185	sulfate adenylyltransferase subunit 2	cysD	down	6.54971	Amino acid transport and metabolism	E
	SHJG_7186	adenylylsulfate kinase	cysC	down	7.18575	Inorganic ion transport and metabolism	P
	SHJG_7187	phosphoadenosine phosphosulfate reductase	cysH	down	5.3088	Amino acid transport and metabolism	E
	SHJG_7188	hypothetical protein	-	down	6.34094	Not in COG	-
	SHJG_7189	nitrite/sulphite reductase	cysI	down	15.6028	Inorganic ion transport and metabolism	P
Validamycin biosynthesis	SHJG_0271	phosphatase/phosphohexomutase ValO	valO	up	13.846	General function prediction only	R
	SHJG_0272	cyclitolreductase ValN	valN	up	4.09419	Amino acid transport and metabolism	E
	SHJG_0273	aminotransferaseValM	vaM	up	6.65863	Amino acid transport and metabolism	E
	SHJG_0274	validoxylamine synthase ValL	valL	up	5.64666	Carbohydrate transport and metabolism	G
	SHJG_0275	dehydrogenase ValK	valK	up	4.87982	Cell envelope biogenesis, outer membrane	M
	SHJG_0276	cyclase ValA	valA	up	14.0726	Amino acid transport and metabolism	E
	SHJG_0277	nucleotidylyltransferase ValB	valB	up	20.5524	Carbohydrate transport and metabolism	G
	SHJG_0278	cyclitol kinaseValC	valC	up	23.4842	Transcription	K
	SHJG_0279	glyoxalase ValD	valD	up	17.1978	Amino acid transport and metabolism	E
	SHJG_0280	oxidoreductase ValE	valE	up	7.38139	General function prediction only	R
	SHJG_0281	oxidoreductase ValF	valF	up	5.09281	General function prediction only	R
	SHJG_0284	glycosyl hydrolase ValI	valI	up	4.88797	Carbohydrate transport and metabolism	G
	SHJG_0285	oxidoreductase ValJ	valJ	up	5.25422	General function prediction only	R
PKS-NRPS biosynthesis	SHJG_0303	short-chain dehydrogenase	-	up	678.544	General function prediction only	R
	SHJG_0304	hypothetical protein	-	up	16.1093	Not in COG	-
	SHJG_0305	probable aminomethyltransferase	-	up	39.5002	Amino acid transport and metabolism	E
	SHJG_0306	3-oxoacyl-(acyl carrier protein) synthase III	-	up	226.388	Lipid metabolism	I
	SHJG_0307	hypothetical protein	-	up	311.996	Not in COG	-
	SHJG_0308	3-oxoacyl-(acyl carrier protein) synthase III	-	up	469.174	Lipid metabolism	I
	SHJG_0309	hypothetical protein	-	up	341.141	Not in COG	-
	SHJG_0310	putative flavin-dependent reductase	-	up	363.154	General function prediction only	R
	SHJG_0311	putative integral membrane protein	-	up	409.996	Not in COG	-
	SHJG_0312	cyclase/dehydrase	-	up	463.12	Lipid metabolism	I
	SHJG_0313	ornithine aminotransferase	-	up	112.014	Amino acid transport and metabolism	E
	SHJG_0314	isobutylamine N-hydroxylase	-	up	594.23	Lipid metabolism	I
	SHJG_0315	aldehyde dehydrogenase	-	up	6.37728	Energy production and conversion	C
	SHJG_0316	acyl-CoA synthetase	-	up	328.778	Lipid metabolism	I
	SHJG_0317	acyl carrier protein	-	up	415.25	Not in COG	-
	SHJG_0318	hypothetical protein	-	up	110.442	Not in COG	-
	SHJG_0320	hypothetical protein	-	up	195.979	Not in COG	-
	SHJG_0321	hypothetical protein	-	up	388.363	Function unknown	S
	SHJG_0323	putative NRPS	-	up	144.248	Coenzyme metabolism	H
	SHJG_0324	thioesterase	-	up	81.0288	Secondary metabolites biosynthesis, transport, and catabolism	Q
	SHJG_0325	modular polyketide synthase	-	up	170.991	Secondary metabolites biosynthesis, transport, and catabolism	Q
PKS-NRPS biosynthesis	SHJG_1907	modular polyketide synthase	-	up	8.44629	Secondary metabolites biosynthesis, transport, and catabolism	Q
	SHJG_1908	modular polyketide synthase	-	up	4.43411	Secondary metabolites biosynthesis, transport, and catabolism	Q
	SHJG_1909	glutamate mutase E-chain	-	up	4.24728	Amino acid transport and metabolism	E
	SHJG_1910	glutamate mutase S-chain	-	up	2.99722	Lipid metabolism	I
	SHJG_1911	decarboxylase	-	up	4.41937	Amino acid transport and metabolism	E
	SHJG_1912	NRPS	-	up	5.84036	Lipid metabolism	I
	SHJG_1913	NRPS	-	up	4.45197	Lipid metabolism	I
	SHJG_1914	acyl-carrier-protein	-	up	6.93915	Lipid metabolism	I
	SHJG_1915	malonyl-CoA-[acyl-carrier-protein] transacylase	-	up	2.85026	Lipid metabolism	I
	SHJG_1916	proline iminopeptidase	-	up	4.80522	General function prediction only	R
	SHJG_1917	cytochrome P450 hydroxylase	-	up	5.22309	Secondary metabolites biosynthesis, transport, and catabolism	Q
	SHJG_1918	cytochrome P450 hydroxylase	-	up	2.83889	Secondary metabolites biosynthesis, transport, and catabolism	Q
	SHJG_1920	short-chain dehydrogenase	-	down	2.00679	General function prediction only	R
	SHJG_1921	thioesterase	-	up	2.32298	Secondary metabolites biosynthesis, transport, and catabolism	Q
	SHJG_1922	two-component system response regulator	-	up	2.11696	Signal transduction mechanisms	T
	SHJG_1923	two-component system sensor kinase	-	up	2.96222	Signal transduction mechanisms	T
	SHJG_1924	ABC transport system integral membrane protein	-	up	2.44256	Cell envelope biogenesis, outer membrane	M
	SHJG_1925	ABC transporter ATP-binding protein	-	up	2.18655	Defense mechanisms	V
	SHJG_1926	modular polyketide synthase	-	up	4.49671	Secondary metabolites biosynthesis, transport, and catabolism	Q
	SHJG_1927	modular polyketide synthase	-	up	4.8082	Secondary metabolites biosynthesis, transport, and catabolism	Q
	SHJG_1928	modular polyketide synthase	-	up	9.45041	Secondary metabolites biosynthesis, transport, and catabolism	Q
	SHJG_1929	modular polyketide synthase	-	up	10.6685	Secondary metabolites biosynthesis, transport, and catabolism	Q
Type III PKS biosynthesis	SHJG_8479	polyketide synthase	-	up	11.8097	Secondary metabolites biosynthesis, transport, and catabolism	Q
Type II PKS biosynthesis	SHJG_1187	acyl carrier protein	-	down	3.81968	Not in COG	-
	SHJG_1188	chain length determinant ( keto-acyl synthase beta)	-	down	2.86543	Lipid metabolism	I
	SHJG_1189	ketoacyl synthase	-	down	3.67367	Lipid metabolism	I
	SHJG_1190	C-methyltransferase	-	down	5.35371	Cell motility and secretion	N
	SHJG_1191	cyclase	-	down	6.32976	General function prediction only	R
	SHJG_1192	ketoreductase	-	down	4.84705	Secondary metabolites biosynthesis, transport, and catabolism	Q
	SHJG_1193	oxygenase	-	down	2.7646	Coenzyme metabolism	H
	SHJG_1194	acyl CoA ligase	-	down	9.23557	Lipid metabolism	I
	SHJG_1196	O-methyltransferase	-	down	10.21	Not in COG	-
	SHJG_1199	drug resistance transporter	-	down	3.40898	Carbohydrate transport and metabolism	G
	SHJG_1200	FAD-binding monooxygenase	-	down	3.17599	Coenzyme metabolism	H
	SHJG_1201	cyclase	-	down	5.11565	Not in COG	-
	SHJG_1202	aromatase	-	down	3.21938	Not in COG	-
	SHJG_1203	O-methyl transferase	-	down	11.907	Coenzyme metabolism	H
	SHJG_1205	hydroxyphenylglycine aminotransferase	-	down	2.06711	Transcription	K
Nocardamine biosynthesis	SHJG_4282	ferrichrome ABC transporter substrate-binding protein	-	down	2.51966	Inorganic ion transport and metabolism	P
	SHJG_4283	siderophore-interacting protein	-	down	4.28189	Inorganic ion transport and metabolism	P
	SHJG_4284	decarboxylase	-	down	2.88672	Amino acid transport and metabolism	E
	SHJG_4285	monooxigenase	-	down	2.55555	Secondary metabolites biosynthesis, transport, and catabolism	Q
	SHJG_4286	putative acyltransferase	-	down	2.37925	Translation, ribosomal structure and biogenesis	J
	SHJG_4287	siderophore biosynthetic enzyme	-	down	2.09778	Secondary metabolites biosynthesis, transport, and catabolism	Q
NRPS biosynthesis	SHJG_8373	chlorinating enzyme	-	down	14.5266	Secondary metabolites biosynthesis, transport, and catabolism	Q
	SHJG_8374	linear gramicidin synthetase subunit C	-	down	9.87531	Secondary metabolites biosynthesis, transport, and catabolism	Q
	SHJG_8375	peptide synthetase	-	down	2.43902	Not in COG	-
	SHJG_8376	predicted thioesterase involved in NRPS	-	down	8.05189	Secondary metabolites biosynthesis, transport, and catabolism	Q
	SHJG_8377	acyl-CoA dehydrogenase	-	down	3.22509	Lipid metabolism	I
	SHJG_8378	dioxygenase subunit	-	down	6.48941	Inorganic ion transport and metabolism	P
NRPS biosynthesis	SHJG_8672	tyramine oxidase	-	down	21.2147	Secondary metabolites biosynthesis, transport, and catabolism	Q
	SHJG_8673	thioesterase	-	down	3.51476	Secondary metabolites biosynthesis, transport, and catabolism	Q
	SHJG_8674	NRPS	-	down	9.03776	Secondary metabolites biosynthesis, transport, and catabolism	Q
	SHJG_8675	acyl-CoA dehydrogenase	-	down	11.6654	Lipid metabolism	I
Jingsimycin biosynthesis	SHJG_8826	hypothetical protein	-	down	14.1702	Not in COG	-
	SHJG_8827	NADH oxidase	-	down	31.6839	Not in COG	-
	SHJG_8828	hypothetical protein	-	down	40.3311	Not in COG	-
	SHJG_8829	hypothetical protein	-	down	44.1943	Function unknown	S
	SHJG_8830	lanthionine biosynthesis protein	-	down	236.409	Not in COG	-
	SHJG_8831	lantibiotic biosynthesis protein	-	down	122.598	Not in COG	-
	SHJG_8832	hypothetical protein	-	down	46.0329	Not in COG	-
Markedly expressed regulators	SHJG_0301	MerR-family transcriptional regulator	-	up	10.6332	Transcription	K
	SHJG_0319	XRE-family transcriptional regulator	-	up	6.88887	Not in COG	-
	SHJG_0322	SARP-family transcriptional regulator	-	up	128.238	Signal transduction mechanisms	T
	SHJG_0477	MerR-family transcriptional regulator	-	up	7.20948	Transcription	K
	SHJG_6588	TetR-family transcriptional regulator	-	up	9.37018	Transcription	K
	SHJG_6678	putative transcriptional regulator	-	up	5.25353	General function prediction only	R
	SHJG_6961	two-component system sensor kinase	-	up	8.94688	Signal transduction mechanisms	T
	SHJG_7352	putative regulatory protein AfsR-like	-	up	4.25495	Not in COG	-
	SHJG_0180	RNA polymerase ECF subfamily sigma-24 subunit	-	down	4.39079	Transcription	K
	SHJG_1204	SARP family pathway-specific regulator	-	down	11.7746	Signal transduction mechanisms	T
	SHJG_1557	serine/threonine protein kinase	-	down	7.95485	Not in COG	-
	SHJG_4402	regulator	-	down	4.30423	Not in COG	-
	SHJG_5108	GntR-family transcriptional regulator	-	down	4.95283	Transcription	K
	SHJG_5332	RNA polymerase sigma factor SigB	-	down	4.59833	Transcription	K
	SHJG_6822	BldB regulator	-	down	4.48029	Not in COG	-
	SHJG_7752	regulatory protein	-	down	21.964	Not in COG	-
	SHJG_8626	putative two-component system response regulator	-	down	15.3714	Signal transduction mechanisms	T
	SHJG_8650	transcriptional regulator	-	down	10.9261	Not in COG	-
	SHJG_8654	putative TetR-family transcriptional regulator		down	4.88026	Not in COG	-
	SHJG_8656	transcriptional regulator	-	down	6.99136	DNA replication, recombination, and repair	L
	SHJG_8657	streptomycin biosynthesis operon regulator	-	down	31.346	Transcription	K
Linear plasmid genes	SHJG_p1001	helicase	-	up	24.6161	General function prediction only	R
	SHJG_p1002	hypothetical protein	-	up	2.65617	Not in COG	-
	SHJG_p1003	hypothetical protein	-	up	2.35595	Not in COG	-
	SHJG_p1008	hypothetical protein	-	up	2.46749	Not in COG	-
	SHJG_p1107	hypothetical protein	-	up	2.23885	Not in COG	-
	SHJG_p1145	hypothetical protein	-	up	2.54546	Not in COG	-
	SHJG_p1164	hypothetical protein	-	up	2.26372	Not in COG	-
	SHJG_p1165	hypothetical protein	-	up	2.56001	Not in COG	-
	SHJG_p1166	hypothetical protein	-	up	2.38064	Not in COG	-
	SHJG_p1170	hypothetical protein	-	up	2.0579	Not in COG	-
	SHJG_p1172	hypothetical protein	-	up	2.30511	Not in COG	-
	SHJG_p1009	hypothetical protein	-	down	2.60272	Not in COG	-
	SHJG_p1015	hypothetical protein	-	down	3.56632	DNA replication, recombination, and repair	L
	SHJG_p1020	replication initiation protein, RepL1	-	down	2.87286	Not in COG	-
	SHJG_p1021	replication initiation protein, RepL2	-	down	4.35315	Not in COG	-
	SHJG_p1022	hypothetical protein	-	down	2.81935	Not in COG	-
	SHJG_p1028	hypothetical protein	-	down	2.73268	Not in COG	-
	SHJG_p1035	hypothetical protein	-	down	2.36869	Not in COG	-
	SHJG_p1038	hypothetical protein	-	down	2.17862	Not in COG	-
	SHJG_p1052	putative terminal protein	-	down	2.42655	Not in COG	-
	SHJG_p1053	hypothetical protein	-	down	10.6188	Not in COG	-
	SHJG_p1054	CRISPR-associated Cas1 family protein	-	down	6.17473	DNA replication, recombination, and repair	L
	SHJG_p1055	CRISPR-associated Cse3 family protein	-	down	5.03068	Not in COG	-
	SHJG_p1056	CRISPR-associated Cas5 family protein	-	down	2.76125	Not in COG	-
	SHJG_p1057	CRISPR-associated Cse4 family protein	-	down	5.52779	Not in COG	-
	SHJG_p1058	CRISPR-associated Cse2 family protein	-	down	4.84127	Not in COG	-
	SHJG_p1059	CRISPR-associated Cse1 family protein	-	down	2.76115	Not in COG	-
	SHJG_p1060	CRISPR-associated helicase Cas3 family protein	-	down	3.07187	General function prediction only	R
	SHJG_p1062	pentapeptide repeat-containing protein	-	down	3.00292	Function unknown	S
	SHJG_p1063	hypothetical protein	-	down	10.2499	Not in COG	-
	SHJG_p1064	hypothetical protein	-	down	14.699	Not in COG	-
	SHJG_p1065	hypothetical protein	-	down	14.7922	Not in COG	-
	SHJG_p1066	hypothetical protein	-	down	2.39556	Not in COG	-
	SHJG_p1068	hypothetical protein	-	down	2.10113	Not in COG	-
	SHJG_p1069	putative hydrolase	-	down	2.22242	General function prediction only	R
	SHJG_p1070	hypothetical protein	-	down	2.28972	Lipid metabolism	I
	SHJG_p1071	putative guanylate kinase	-	down	2.80085	Defense mechanisms	V
	SHJG_p1072	putative P-loop ATPase	-	down	2.48351	General function prediction only	R
	SHJG_p1073	GntR-family transcriptional regulator TraR	-	down	5.02571	Transcription	K
	SHJG_p1096	hypothetical protein	-	down	2.99787	Not in COG	-
	SHJG_p1124	hypothetical protein	-	down	2.00799	Not in COG	-
Circular plasmid genes	SHJG_p201	hypothetical protein	-	up	2.88437	Not in COG	-
	SHJG_p203	hypothetical protein	-	up	2.4747	General function prediction only	R
	SHJG_p204	hypothetical protein	-	up	2.44695	Not in COG	-
	SHJG_p206	TPR repeat-containing protein	-	up	2.18375	Not in COG	-
	SHJG_p210	hypothetical protein	-	up	2.7513	Not in COG	-
	SHJG_p211	hypothetical protein	-	up	2.52954	Not in COG	-
	SHJG_p212	hypothetical protein	-	up	2.3589	Not in COG	-
	SHJG_p216	hypothetical protein	-	up	2.28324	Not in COG	-
	SHJG_p217	hypothetical protein	-	up	2.25413	Not in COG	-
	SHJG_p218	hypothetical protein	-	up	3.03032	Cell division and chromosome partitioning	D
	SHJG_p219	hypothetical protein	-	up	2.79731	Not in COG	-
	SHJG_p224	C-5 cytosine-specific DNA methylase	-	up	2.21577	DNA replication, recombination, and repair	L
	SHJG_p230	chromosome segregation ATPases protein	-	up	2.12008	Not in COG	-
	SHJG_p231	hypothetical protein	-	up	2.54039	Cell division and chromosome partitioning	D
	SHJG_p232	type IV secretory pathway, VirD4 component	-	up	3.5286	Intracellular trafficking and secretion	U
	SHJG_p233	hypothetical protein	-	up	2.96536	Not in COG	-
	SHJG_p234	hypothetical protein	-	up	2.58695	Not in COG	-
	SHJG_p236	hypothetical protein	-	up	2.33863	Not in COG	-
	SHJG_p237	putative TraA-like conjugal transfer protein	-	up	2.63042	DNA replication, recombination, and repair	L
	SHJG_p238	hypothetical protein	-	up	6.79289	Not in COG	-
	SHJG_p241	hypothetical protein	-	up	4.4393	Not in COG	-
	SHJG_p242	hypothetical protein	-	up	2.05678	Not in COG	-
	SHJG_p246	hypothetical protein	-	up	2.38447	Not in COG	-
	SHJG_p248	hypothetical protein	-	up	2.32522	Not in COG	-
	SHJG_p253	hypothetical protein	-	up	2.07926	Not in COG	-
	SHJG_p257	putative regulator	-	up	2.50706	Transcription	K
	SHJG_p258	hypothetical protein	-	up	12.8583	Not in COG	-
	SHJG_p259	lactate dehydrogenase	-	up	7.63581	Energy production and conversion	C
	SHJG_p260	hypothetical protein	-	up	20.3946	Signal transduction mechanisms	T
	SHJG_p261	hypothetical protein	-	up	3.65821	Not in COG	-
	SHJG_p262	hypothetical protein	-	up	2.25313	Not in COG	-
	SHJG_p267	integral membrane protein	-	up	3.87631	Not in COG	-
	SHJG_p272	hypothetical protein	-	up	3.0856	Not in COG	-
	SHJG_p274	adenylate kinase	-	up	2.95509	Nucleotide transport and metabolism	F
	SHJG_p275	hypothetical protein	-	up	2.5174	Not in COG	-
Others
Amino acid transport and metabolism	SHJG_1345	Shy13-oligopeptide binding protein of ABC transporter system	-	down	3.90225	Amino acid transport and metabolism	E
	SHJG_1404	putative peptidase	-	down	2.52722	Amino acid transport and metabolism	E
	SHJG_2757	putative solute binding transport lipoprotein	-	down	3.31158	Amino acid transport and metabolism	E
	SHJG_3056	glycine betaine ABC transport ATP-binding protein	-	down	2.19815	Amino acid transport and metabolism	E
	SHJG_3191	ABC transporter ATP-binding protein	-	down	4.92514	Amino acid transport and metabolism	E
	SHJG_3419	ABC transporter ATP-binding protein	-	down	3.40694	Amino acid transport and metabolism	E
	SHJG_3600	2-dehydro-3-deoxyphosphoheptonate aldolase	-	down	2.08042	Amino acid transport and metabolism	E
	SHJG_3601	anthranilate/para-aminobenzoate synthase component I	-	down	2.09346	Amino acid transport and metabolism	E
	SHJG_4008	ABC transporter substrate-binding protein	-	down	5.66979	Amino acid transport and metabolism	E
	SHJG_5973	oligopeptide binding protein	-	down	8.63672	Amino acid transport and metabolism	E
	SHJG_6276	ABC transporter solute-binding protein	-	down	2.93583	Amino acid transport and metabolism	E
	SHJG_6609	acetolactate synthase 1 catalytic subunit	-	down	2.03422	Amino acid transport and metabolism	E
	SHJG_7125	ABC transporter ATP-binding protein	-	down	3.28423	Amino acid transport and metabolism	E
	SHJG_7331	L-threonine 3-dehydrogenase	-	down	82.7934	Amino acid transport and metabolism	E
	SHJG_7399	aminotransferase	-	down	4.30429	Amino acid transport and metabolism	E
	SHJG_7745	ABC transporter permease protein	-	down	9.99722	Amino acid transport and metabolism	E
	SHJG_7746	ABC transporter ATP-binding protein	-	down	2.75156	Amino acid transport and metabolism	E
	SHJG_2707	putative cystathionine gamma-synthase	-	down	2.21178	Amino acid transport and metabolism	E
	SHJG_1603	L-amino-acid oxidase	-	down	5.73408	Amino acid transport and metabolism	E
	SHJG_2511	peptidase C1B, bleomycin hydrolase	-	down	2.02872	Amino acid transport and metabolism	E
	SHJG_2557	NADPH-ferredoxin reductase	-	down	2.08098	Amino acid transport and metabolism	E
	SHJG_2706	hypothetical protein	-	down	25.5027	Amino acid transport and metabolism	E
	SHJG_2867	amino acid permease	-	down	3.49487	Amino acid transport and metabolism	E
	SHJG_4009	ABC transporter permease protein	-	down	7.8748	Amino acid transport and metabolism	E
	SHJG_4011	ABC transporter ATP-binding protein	-	down	10.0665	Amino acid transport and metabolism	E
	SHJG_4386	cysteine synthase	-	down	2.16036	Amino acid transport and metabolism	E
	SHJG_4550	cystathionine beta-synthase	-	down	2.14529	Amino acid transport and metabolism	E
	SHJG_8668	selenocysteine lyase	-	down	202.808	Amino acid transport and metabolism	E
	SHJG_4744	lipoprotein	-	down	5.17173	Amino acid transport and metabolism	E
	SHJG_5159	transcriptional regulator	-	down	2.3509	Amino acid transport and metabolism	E
	SHJG_5602	3-phosphoserine phosphatase	-	down	2.20121	Amino acid transport and metabolism	E
	SHJG_6210	ABC transport system integral membrane protein BldKC	-	down	9.64602	Amino acid transport and metabolism	E
	SHJG_6277	ABC transporter system integral membrane protein	-	down	3.37637	Amino acid transport and metabolism	E
	SHJG_6565	ABC transporter permease protein	-	down	2.31357	Amino acid transport and metabolism	E
	SHJG_6767	polyamine ABC transporter integral membrane protein	-	down	2.42179	Amino acid transport and metabolism	E
	SHJG_7086	cationic amino acid transporter	-	down	2.12636	Amino acid transport and metabolism	E
	SHJG_7126	ABC transporter permease	-	down	2.80431	Amino acid transport and metabolism	E
	SHJG_7321	hypothetical protein	-	down	2.76155	Amino acid transport and metabolism	E
	SHJG_7393	gamma-glutamyltranspeptidase	-	down	2.38639	Amino acid transport and metabolism	E
	SHJG_7631	metallopeptidase	-	down	3.7104	Amino acid transport and metabolism	E
	SHJG_8210	putative ferredoxin/ferredoxin-NADP reductase	-	down	2.42051	Amino acid transport and metabolism	E
	SHJG_8381	putative pyridoxal-phosphate dependent enzyme	-	down	2.52256	Amino acid transport and metabolism	E
	SHJG_8634	gamma-glutamyltransferase	-	down	18.9213	Amino acid transport and metabolism	E
	SHJG_3404	carboxypeptidase	-	down	4.21726	Amino acid transport and metabolism	E
	SHJG_4539	lysine/ornithine decarboxylase	-	down	2.25829	Amino acid transport and metabolism	E
	SHJG_1341	Shy10-putative O-acetylhomoserine sulfhydrylase	-	down	7.09386	Amino acid transport and metabolism	E
	SHJG_1344	Shy12-putative O-acetylhomoserine sulfhydrylase	-	down	4.24552	Amino acid transport and metabolism	E
	SHJG_1843	putative glycine/serine hydroxymethyltransferase	-	down	4.96828	Amino acid transport and metabolism	E
	SHJG_2060	neutral zinc metalloprotease	-	down	8.12813	Amino acid transport and metabolism	E
	SHJG_3116	hypothetical protein	-	down	2.40484	Amino acid transport and metabolism	E
	SHJG_3194	ABC transporter substrate-binding protein	-	down	60.8279	Amino acid transport and metabolism	E
	SHJG_3417	amino acid ABC transporter, periplasmic amino acid-binding protein	-	down	5.59628	Amino acid transport and metabolism	E
	SHJG_6527	neutral zinc metalloprotease	-	down	16.0032	Amino acid transport and metabolism	E
	SHJG_6624	3-isopropylmalate dehydrogenase	-	down	2.04844	Amino acid transport and metabolism	E
	SHJG_7747	ABC transporter substrate-binding protein	-	down	29.4715	Amino acid transport and metabolism	E
	SHJG_3591	glycine oxidase	-	down	4.39604	Amino acid transport and metabolism	E
	SHJG_7002	asparagine synthetase	-	down	4.79849	Amino acid transport and metabolism	E
	SHJG_8631	FAD dependent oxidoreductase	-	down	21.1495	Amino acid transport and metabolism	E
	SHJG_0399	dehydrogenase	-	up	2.27343	Amino acid transport and metabolism	E
	SHJG_0400	dehydrogenase	-	up	8.56248	Amino acid transport and metabolism	E
	SHJG_0522	oligopeptide ABC transporter substrate-binding protein	-	up	2.10223	Amino acid transport and metabolism	E
	SHJG_0643	hypothetical protein	-	up	2.29097	Amino acid transport and metabolism	E
	SHJG_0987	alcohol dehydrogenase	-	up	8.0062	Amino acid transport and metabolism	E
	SHJG_2257	dehydratase	-	up	2.62293	Amino acid transport and metabolism	E
	SHJG_2464	dehydrogenases	-	up	4.54187	Amino acid transport and metabolism	E
	SHJG_5880	cholesterol oxidase	-	up	2.05658	Amino acid transport and metabolism	E
	SHJG_6014	hypothetical protein	-	up	2.39812	Amino acid transport and metabolism	E
	SHJG_6217	ABC transporter protein BldKB	-	up	2.82892	Amino acid transport and metabolism	E
	SHJG_7629	L-asparagine permease	-	up	2.7058	Amino acid transport and metabolism	E
	SHJG_2306	L-asparagine permease	-	up	4.23303	Amino acid transport and metabolism	E
	SHJG_2023	selenocysteine synthase	-	up	4.07115	Amino acid transport and metabolism	E
	SHJG_0402	prephenate dehydratase	-	up	3.43112	Amino acid transport and metabolism	E
	SHJG_0603	Fusion protein of a ligase and an argininosuccinate lyase	-	up	3.45422	Amino acid transport and metabolism	E
	SHJG_0682	integral membrane transport protein	-	up	3.42108	Amino acid transport and metabolism	E
	SHJG_2304	aspartate ammonia-lyase	-	up	4.97974	Amino acid transport and metabolism	E
	SHJG_2305	L-asparaginase II	-	up	2.02284	Amino acid transport and metabolism	E
	SHJG_2589	metallopeptidase	-	up	2.24675	Amino acid transport and metabolism	E
	SHJG_3658	leucyl aminopeptidase	-	up	2.03885	Amino acid transport and metabolism	E
	SHJG_4705	sodium-coupled permease	-	up	3.76577	Amino acid transport and metabolism	E
	SHJG_6216	ABC transporter integral membrane protein BldKC	-	up	2.04516	Amino acid transport and metabolism	E
	SHJG_6218	ABC transporter integral membrane protein BldKA	-	up	2.03155	Amino acid transport and metabolism	E
	SHJG_6221	oligopeptide ABC transporter integral membrane protein	-	up	2.21964	Amino acid transport and metabolism	E
	SHJG_6578	pyridoxal-phosphate-dependent aminotransferase	-	up	2.03187	Amino acid transport and metabolism	E
	SHJG_7039	amino acid permease	-	up	2.85819	Amino acid transport and metabolism	E
	SHJG_7134	histidine ammonia-lyase	-	up	2.26636	Amino acid transport and metabolism	E
	SHJG_7737	integral membrane transport protein	-	up	2.51041	Amino acid transport and metabolism	E
	SHJG_4529	peptide transporter	-	up	3.40643	Amino acid transport and metabolism	E
	SHJG_0809	glyoxalase/bleomycin resistance protein/dioxygenase	-	up	2.24455	Amino acid transport and metabolism	E
	SHJG_2200	asparagine synthase (glutamine-hydrolyzing)	-	up	4.83703	Amino acid transport and metabolism	E
	SHJG_5965	ornithine aminotransferase	-	up	3.4723	Amino acid transport and metabolism	E
	SHJG_6092	D-amino acid deaminase	-	up	3.54739	Amino acid transport and metabolism	E
Carbohydrate transport and metabolism	SHJG_0182	ABC transporter permease protein	-	down	2.37815	Carbohydrate transport and metabolism	G
	SHJG_0183	ABC transporter permease protein	-	down	3.28067	Carbohydrate transport and metabolism	G
	SHJG_0184	sugar ABC transporter	-	down	3.60459	Carbohydrate transport and metabolism	G
	SHJG_2068	binding-protein-dependent transport systems inner membrane component	-	down	2.51471	Carbohydrate transport and metabolism	G
	SHJG_4447	secreted protein	-	down	2.33099	Carbohydrate transport and metabolism	G
	SHJG_7718	sugar ABC transporter substrate-binding protein	-	down	2.52758	Carbohydrate transport and metabolism	G
	SHJG_3719	maltose permease	-	down	2.06222	Carbohydrate transport and metabolism	G
	SHJG_3720	maltose permease	-	down	2.83548	Carbohydrate transport and metabolism	G
	SHJG_3721	maltose-binding protein	-	down	2.05815	Carbohydrate transport and metabolism	G
	SHJG_1819	probable phosphoketolase	-	down	4.84868	Carbohydrate transport and metabolism	G
	SHJG_2097	putative alpha-amylase	-	down	5.20345	Carbohydrate transport and metabolism	G
	SHJG_2098	trehalose synthase	-	down	3.87769	Carbohydrate transport and metabolism	G
	SHJG_3383	transketolase	-	down	2.09926	Carbohydrate transport and metabolism	G
	SHJG_4679	transmembrane efflux protein	-	down	2.34265	Carbohydrate transport and metabolism	G
	SHJG_6180	cupin 2 conserved barrel domain protein	-	down	2.2486	Carbohydrate transport and metabolism	G
	SHJG_7161	glycogen debranching enzyme	-	down	3.61272	Carbohydrate transport and metabolism	G
	SHJG_3753	neuramidase	-	down	6.41472	Carbohydrate transport and metabolism	G
	SHJG_3856	ATP/GTP-binding protein	-	down	3.36579	Carbohydrate transport and metabolism	G
	SHJG_4288	beta-N-acetylhexosaminidase	-	down	2.2422	Carbohydrate transport and metabolism	G
	SHJG_4410	transmembrane transport protein	-	down	2.94249	Carbohydrate transport and metabolism	G
	SHJG_5304	putative transport integral membrane protein	-	down	5.95944	Carbohydrate transport and metabolism	G
	SHJG_7200	putative MFS permease	-	down	2.00308	Carbohydrate transport and metabolism	G
	SHJG_8667	major facilitator superfamily permease	-	down	87.27	Carbohydrate transport and metabolism	G
	SHJG_2100	putative 1,4-alpha-glucan branching enzyme	-	down	2.11964	Carbohydrate transport and metabolism	G
	SHJG_3638	carbohydrate kinase	-	down	3.22618	Carbohydrate transport and metabolism	G
	SHJG_7053	sugar hydrolase	-	down	2.64715	Carbohydrate transport and metabolism	G
	SHJG_7719	ABC transporter membrane protein	-	down	2.8745	Carbohydrate transport and metabolism	G
	SHJG_8065	secreted hydrolase	-	down	2.11132	Carbohydrate transport and metabolism	G
	SHJG_0531	ABC transporter permease protein	-	up	3.76683	Carbohydrate transport and metabolism	G
	SHJG_0532	ABC transporter permease protein	-	up	4.23289	Carbohydrate transport and metabolism	G
	SHJG_0533	ABC transporter substrate-binding protein	-	up	3.00195	Carbohydrate transport and metabolism	G
	SHJG_1286	solute-binding protein	-	up	2.33299	Carbohydrate transport and metabolism	G
	SHJG_1800	ABC transporter, nucleotide binding/ATPase protein	-	up	3.21068	Carbohydrate transport and metabolism	G
	SHJG_1804	sugar ABC transporter, periplasmic sugar-binding protein	-	up	32.7181	Carbohydrate transport and metabolism	G
	SHJG_2066	2,6-beta-D-fructan 6-levanbiohydrolase	-	up	2.06821	Carbohydrate transport and metabolism	G
	SHJG_3349	sugar ABC transporter solute-binding protein	-	up	3.3711	Carbohydrate transport and metabolism	G
	SHJG_3350	sugar ABC transporter permease protein	-	up	2.05893	Carbohydrate transport and metabolism	G
	SHJG_3392	ABC transporter solute-binding protein	-	up	2.51862	Carbohydrate transport and metabolism	G
	SHJG_3808	hypothetical protein	-	up	2.1456	Carbohydrate transport and metabolism	G
	SHJG_3964	sugar ABC transporter permeases	-	up	2.02292	Carbohydrate transport and metabolism	G
	SHJG_4298	putative beta-glucosidase	-	up	2.46678	Carbohydrate transport and metabolism	G
	SHJG_4301	putative cellobiose ABC transporter solute-binding protein	-	up	3.66793	Carbohydrate transport and metabolism	G
	SHJG_4830	ABC transporter solute-binding protein	-	up	2.01476	Carbohydrate transport and metabolism	G
	SHJG_4960	integral membrane protein	-	up	2.57436	Carbohydrate transport and metabolism	G
	SHJG_7310	sugar ABC transporter ATP-binding protein	-	up	2.81217	Carbohydrate transport and metabolism	G
	SHJG_7709	binding-protein-dependent transport protein	-	up	3.01021	Carbohydrate transport and metabolism	G
	SHJG_7996	sugar transport integral membrane protein	-	up	2.6311	Carbohydrate transport and metabolism	G
	SHJG_3716	pullulanase	-	up	2.57492	Carbohydrate transport and metabolism	G
	SHJG_0529	alpha-mannosidase	-	up	2.30348	Carbohydrate transport and metabolism	G
	SHJG_2432	alcohol dehydrogenase	-	up	2.15121	Carbohydrate transport and metabolism	G
	SHJG_3909	calcium-binding protein	-	up	2.16722	Carbohydrate transport and metabolism	G
	SHJG_6030	phosphomannomutase	-	up	3.64412	Carbohydrate transport and metabolism	G
	SHJG_8638	multidrug ABC transporter permease	-	up	3.08428	Carbohydrate transport and metabolism	G
	SHJG_0503	integral membrane transport protein	-	up	3.7326	Carbohydrate transport and metabolism	G
	SHJG_0925	transporter	-	up	3.02292	Carbohydrate transport and metabolism	G
	SHJG_1094	major facilitator superfamily permease	-	up	2.08557	Carbohydrate transport and metabolism	G
	SHJG_2991	transmembrane-transport protein	-	up	2.97502	Carbohydrate transport and metabolism	G
	SHJG_3158	integral membrane transport protein	-	up	2.26175	Carbohydrate transport and metabolism	G
	SHJG_3741	transmembrane efflux protein	-	up	3.21558	Carbohydrate transport and metabolism	G
	SHJG_4034	transmembrane efflux protein	-	up	2.35005	Carbohydrate transport and metabolism	G
	SHJG_4585	integral membrane transport protein	-	up	3.08801	Carbohydrate transport and metabolism	G
	SHJG_4656	ABC transporter permease protein	-	up	2.59325	Carbohydrate transport and metabolism	G
	SHJG_5055	transmembrane efflux protein	-	up	6.52096	Carbohydrate transport and metabolism	G
	SHJG_5983	secreted hydrolase	-	up	2.11184	Carbohydrate transport and metabolism	G
	SHJG_6916	glycogen debranching enzyme	-	up	2.47856	Carbohydrate transport and metabolism	G
	SHJG_8554	major facilitator superfamily permease	-	up	2.6841	Carbohydrate transport and metabolism	G
	SHJG_7681	transketolase B subunit	-	up	2.03202	Carbohydrate transport and metabolism	G
	SHJG_0723	putative abasic site repairing enzyme	-	up	2.418	Carbohydrate transport and metabolism	G
	SHJG_1801	inner-membrane translocator	-	up	10.169	Carbohydrate transport and metabolism	G
	SHJG_1802	inner-membrane translocator	-	up	3.28599	Carbohydrate transport and metabolism	G
	SHJG_1896	glucan 1,4-beta-glucosidase precursor	-	up	14.0681	Carbohydrate transport and metabolism	G
	SHJG_6590	hypothetical protein	-	up	27.9587	Carbohydrate transport and metabolism	G
	SHJG_7076	hypothetical protein	-	up	2.40021	Carbohydrate transport and metabolism	G
	SHJG_7077	ATP/GTP-binding protein	-	up	3.2026	Carbohydrate transport and metabolism	G
	SHJG_7579	putative endo-1,3-beta-glucanase	-	up	3.92211	Carbohydrate transport and metabolism	G
	SHJG_7848	endo-beta-N-acetylglucosaminidase	-	up	4.1306	Carbohydrate transport and metabolism	G
	SHJG_8395	putative hydrolase	-	up	24.1207	Carbohydrate transport and metabolism	G
Cell division and chromosome partitioning	SHJG_0026	putative plasmid partitioning protein	-	down	2.05478	Cell division and chromosome partitioning	D
Cell envelope biogenesis, outer membrane	SHJG_3014	sugar transferase	-	down	6.97072	Cell envelope biogenesis, outer membrane	M
	SHJG_5900	peptidase	-	down	4.78184	Cell envelope biogenesis, outer membrane	M
	SHJG_5996	glycosyltransferase	-	down	43.0386	Cell envelope biogenesis, outer membrane	M
	SHJG_6833	hypothetical protein	-	down	2.89126	Cell envelope biogenesis, outer membrane	M
	SHJG_6988	putative dTDP-4-dehydrorhamnose 3,5-epimerase	-	down	4.10758	Cell envelope biogenesis, outer membrane	M
	SHJG_7003	hypothetical protein	-	down	2.71357	Cell envelope biogenesis, outer membrane	M
	SHJG_7004	hypothetical protein	-	down	6.50085	Cell envelope biogenesis, outer membrane	M
	SHJG_7007	glycosyl transferase	-	down	3.72788	Cell envelope biogenesis, outer membrane	M
	SHJG_7835	peptidase	-	down	5.07245	Cell envelope biogenesis, outer membrane	M
	SHJG_8211	NLP/P60 family secreted protein	-	down	2.17984	Cell envelope biogenesis, outer membrane	M
	SHJG_8652	hypothetical protein	-	down	11.1794	Cell envelope biogenesis, outer membrane	M
	SHJG_1558	hypothetical protein	-	down	9.07533	Cell envelope biogenesis, outer membrane	M
	SHJG_5827	hypothetical protein	-	down	2.69966	Cell envelope biogenesis, outer membrane	M
	SHJG_6280	transferase	-	down	2.70567	Cell envelope biogenesis, outer membrane	M
	SHJG_6709	hypothetical protein	-	down	3.11839	Cell envelope biogenesis, outer membrane	M
	SHJG_6997	putative glycosyl transferase	-	down	5.0868	Cell envelope biogenesis, outer membrane	M
	SHJG_7005	putative glycosyl transferase	-	down	16.7614	Cell envelope biogenesis, outer membrane	M
	SHJG_7596	non-hemolytic phospholipase C	-	down	7.68073	Cell envelope biogenesis, outer membrane	M
	SHJG_7839	glycosyl transferase	-	down	3.65092	Cell envelope biogenesis, outer membrane	M
	SHJG_0181	putative glycosyl hydrolase	-	down	6.51194	Cell envelope biogenesis, outer membrane	M
	SHJG_6995	transferase	-	down	24.8153	Cell envelope biogenesis, outer membrane	M
	SHJG_8645	LGFP repeat protein	-	down	2.45235	Cell envelope biogenesis, outer membrane	M
	SHJG_3473	secreted protein	-	down	2.47163	Cell envelope biogenesis, outer membrane	M
	SHJG_3705	reductase	-	down	3.70429	Cell envelope biogenesis, outer membrane	M
	SHJG_5598	NAD-dependent epimerase/dehydratase	-	down	5.79589	Cell envelope biogenesis, outer membrane	M
	SHJG_5829	hypothetical protein	-	down	3.52883	Cell envelope biogenesis, outer membrane	M
	SHJG_6282	NDP-hexose 4-ketoreductase	-	down	2.81554	Cell envelope biogenesis, outer membrane	M
	SHJG_7006	putative UDP-glucose/GDP-mannose family dehydrogenase	-	down	19.6708	Cell envelope biogenesis, outer membrane	M
	SHJG_7122	UDP-N-acetylmuramoyl-L-alanine ligase	-	down	2.0454	Cell envelope biogenesis, outer membrane	M
	SHJG_7133	ABC transporter substrate-binding protein	-	down	3.00626	Cell envelope biogenesis, outer membrane	M
	SHJG_8059	putative NAD dependent epimerase/dehydratase	-	down	2.51804	Cell envelope biogenesis, outer membrane	M
	SHJG_4209	integral membrane protein	-	up	2.06097	Cell envelope biogenesis, outer membrane	M
	SHJG_4292	L-glutamine-D-fructose-6-phosphate amidotransferase	-	up	2.84813	Cell envelope biogenesis, outer membrane	M
	SHJG_4628	penicillin-binding protein	-	up	2.57092	Cell envelope biogenesis, outer membrane	M
	SHJG_4899	hypothetical protein	-	up	2.38961	Cell envelope biogenesis, outer membrane	M
	SHJG_5061	glycosyl transferase	-	up	2.1885	Cell envelope biogenesis, outer membrane	M
	SHJG_5897	NLP/P60 family secreted protein	-	up	2.90644	Cell envelope biogenesis, outer membrane	M
	SHJG_0625	hypothetical protein	-	up	2.47634	Cell envelope biogenesis, outer membrane	M
	SHJG_2846	glycosyl transferase	-	up	2.12192	Cell envelope biogenesis, outer membrane	M
	SHJG_4085	glycosyl transferase	-	up	2.59925	Cell envelope biogenesis, outer membrane	M
	SHJG_8388	chitinase	-	up	6.25328	Cell envelope biogenesis, outer membrane	M
	SHJG_7215	glycoside hydrolase family 5 protein	-	up	3.2686	Cell envelope biogenesis, outer membrane	M
	SHJG_0489	putative D-alanyl-D-alanine carboxypeptidase	-	up	6.79884	Cell envelope biogenesis, outer membrane	M
	SHJG_1803	mandelate racemase	-	up	8.07632	Cell envelope biogenesis, outer membrane	M
	SHJG_3156	hypothetical protein	-	up	2.63661	Cell envelope biogenesis, outer membrane	M
Coenzyme metabolism	SHJG_2678	8-amino-7-oxononanoate synthase	-	down	2.449	Coenzyme metabolism	H
	SHJG_3592	sulfur transfer protein involved in thiamine biosynthesis	-	down	4.88756	Coenzyme metabolism	H
	SHJG_4175	hypothetical protein	-	down	2.13775	Coenzyme metabolism	H
	SHJG_4387	hypothetical protein	-	down	2.39316	Coenzyme metabolism	H
	SHJG_5692	hypothetical protein	-	down	2.13328	Coenzyme metabolism	H
	SHJG_8678	ubiquinone/menaquinone biosynthesis methyltransferase	-	down	93.2515	Coenzyme metabolism	H
	SHJG_1713	radical SAM domain protein	-	down	4.46799	Coenzyme metabolism	H
	SHJG_2879	riboflavin synthase subunit alpha	-	down	2.0342	Coenzyme metabolism	H
	SHJG_3273	molybdenum cofactor biosynthesis protein A	-	down	2.28438	Coenzyme metabolism	H
	SHJG_4488	S-adenosyl-L-homocysteine hydrolase	-	down	2.05441	Coenzyme metabolism	H
	SHJG_5142	thiamine biosynthesis protein ThiC	-	down	5.14835	Coenzyme metabolism	H
	SHJG_7658	1-deoxy-D-xylulose-5-phosphate synthase	-	down	2.05751	Coenzyme metabolism	H
	SHJG_8471	hypothetical protein	-	down	2.119	Coenzyme metabolism	H
	SHJG_0206	FAD dependent monooxygenase	-	up	2.06145	Coenzyme metabolism	H
	SHJG_0600	SAM-dependent methyltransfera	-	up	2.25397	Coenzyme metabolism	H
	SHJG_0621	pyrroloquinoline quinone biosynthesis protein PqqC	-	up	2.36836	Coenzyme metabolism	H
	SHJG_1417	putative decarboxylase	-	up	3.22176	Coenzyme metabolism	H
	SHJG_1418	putative decarboxylase	-	up	2.50593	Coenzyme metabolism	H
	SHJG_2087	putative porphobilinogen deaminase	-	up	3.0471	Coenzyme metabolism	H
	SHJG_3652	adenosylcobinamide kinase/adenosylcobinamide phosphate guanylyltransferase	-	up	2.35807	Coenzyme metabolism	H
	SHJG_2045	hypothetical protein	-	up	2.02683	Coenzyme metabolism	H
	SHJG_3745	3-methyl-2-oxobutanoate hydroxymethyltransferase	-	up	2.87117	Coenzyme metabolism	H
	SHJG_4649	molybdopterin biosynthesis protein	-	up	2.14929	Coenzyme metabolism	H
	SHJG_7085	1-deoxy-D-xylulose-5-phosphate synthase	-	up	2.54588	Coenzyme metabolism	H
Defense mechanisms	SHJG_0696	ABC transporter ATP-binding protein	-	down	2.71115	Defense mechanisms	V
	SHJG_2208	putative amidase	-	down	3.06874	Defense mechanisms	V
	SHJG_2219	beta-lactamase	-	down	2.47677	Defense mechanisms	V
	SHJG_3245	endonuclease	-	down	2.75934	Defense mechanisms	V
	SHJG_3394	ABC transporter ATP-binding protein	-	down	2.73303	Defense mechanisms	V
	SHJG_3940	ABC transporter	-	down	2.07403	Defense mechanisms	V
	SHJG_3941	ABC transporter ATP-binding protein	-	down	2.06304	Defense mechanisms	V
	SHJG_4157	endonuclease	-	down	2.47046	Defense mechanisms	V
	SHJG_6069	putative ABC transporter permease protein	-	down	3.30104	Defense mechanisms	V
	SHJG_0537	putative ABC transporter ATP-binding protein	-	up	2.54204	Defense mechanisms	V
	SHJG_0594	ABC transporter ATP binding protein	-	up	2.98158	Defense mechanisms	V
	SHJG_0734	beta-lactamase	-	up	5.25188	Defense mechanisms	V
	SHJG_4558	ABC transporter ATP-binding protein	-	up	2.5894	Defense mechanisms	V
	SHJG_4584	ABC transport system ATP-binding protein	-	up	2.46879	Defense mechanisms	V
	SHJG_5422	ABC transporter ATP-binding protein	-	up	3.73169	Defense mechanisms	V
	SHJG_6229	ABC transporter ATP-binding protein	-	up	5.10516	Defense mechanisms	V
	SHJG_6230	ABC transporter integral membrane protein	-	up	3.46775	Defense mechanisms	V
	SHJG_6758	secreted peptidase	-	up	2.6852	Defense mechanisms	V
	SHJG_7449	hypothetical protein	-	up	2.98344	Defense mechanisms	V
DNA replication, recombination, and repair	SHJG_6977	hypothetical protein	-	down	2.33665	DNA replication, recombination, and repair	L
	SHJG_1584	IS4 family transposase	-	down	10.0536	DNA replication, recombination, and repair	L
	SHJG_6911	ribonuclease HII	-	down	2.81098	DNA replication, recombination, and repair	L
	SHJG_7324	putative TylR-like regulatory protein	-	down	3.01222	DNA replication, recombination, and repair	L
	SHJG_4982	ATP-dependent RNA helicase	-	down	2.39624	DNA replication, recombination, and repair	L
	SHJG_6467	hypothetical protein	-	down	2.36459	DNA replication, recombination, and repair	L
	SHJG_6978	putative DNA helicase	-	down	3.47001	DNA replication, recombination, and repair	L
	SHJG_6979	putative DNA helicase	-	down	2.1104	DNA replication, recombination, and repair	L
	SHJG_8063	hypothetical protein	-	up	3.5053	DNA replication, recombination, and repair	L
	SHJG_3068	helicase	-	up	2.48773	DNA replication, recombination, and repair	L
	SHJG_5165	single-strand DNA-binding protein	-	up	2.12738	DNA replication, recombination, and repair	L
	SHJG_0481	ATP-dependent RNA helicase	-	up	2.04479	DNA replication, recombination, and repair	L
Energy production and conversion	SHJG_3086	ferredoxin	-	down	2.08035	Energy production and conversion	C
	SHJG_3864	pyruvate dehydrogenase subunit E1	-	down	2.63398	Energy production and conversion	C
	SHJG_5256	branched-chain alpha keto acid dehydrogenase E1 beta subunit	-	down	2.09477	Energy production and conversion	C
	SHJG_5257	branched-chain alpha-keto acid dehydrogenase subunit E2	-	down	2.30169	Energy production and conversion	C
	SHJG_5704	NADH dehydrogenase subunit A	-	down	2.2188	Energy production and conversion	C
	SHJG_5707	NADH dehydrogenase subunit D	-	down	2.40749	Energy production and conversion	C
	SHJG_5736	2-oxoglutarate ferredoxin oxidoreductase subunit beta	-	down	2.63501	Energy production and conversion	C
	SHJG_5737	2-oxoglutarate ferredoxin oxidoreductase subunit alpha	-	down	2.13487	Energy production and conversion	C
	SHJG_8160	putative oxidoreductase	-	down	2.04254	Energy production and conversion	C
	SHJG_8659	ferredoxin	-	down	697.124	Energy production and conversion	C
	SHJG_8698	putative alcohol dehydrogenase	-	down	5.64078	Energy production and conversion	C
	SHJG_0195	reductase	-	down	8.21699	Energy production and conversion	C
	SHJG_0198	monooxygenase	-	down	2.7178	Energy production and conversion	C
	SHJG_0907	monooxygenase	-	down	2.28609	Energy production and conversion	C
	SHJG_1350	Shy18-monooxygenase	-	down	2.07012	Energy production and conversion	C
	SHJG_1411	monooxygenase	-	down	4.51761	Energy production and conversion	C
	SHJG_2179	alkanesulfonate monooxygenase	-	down	11.7872	Energy production and conversion	C
	SHJG_3190	FMNH2-utilizing oxygenase	-	down	12.4916	Energy production and conversion	C
	SHJG_5705	NADH dehydrogenase subunit B	-	down	2.29568	Energy production and conversion	C
	SHJG_7749	FMNH2-utilizing oxygenase	-	down	14.477	Energy production and conversion	C
	SHJG_7750	FMNH2-utilizing oxygenase	-	down	14.432	Energy production and conversion	C
	SHJG_7751	putative luciferase-like monooxygenase	-	down	3.83729	Energy production and conversion	C
	SHJG_6448	F-type proton-transporting ATPase a chain	-	down	3.23894	Energy production and conversion	C
	SHJG_8627	tryptophan 5-halogenase	-	down	545.432	Energy production and conversion	C
	SHJG_1723	formamidase	-	down	2.36402	Energy production and conversion	C
	SHJG_2105	putative oxidoreductase	-	down	2.45167	Energy production and conversion	C
	SHJG_2623	acetamidase/formamidase	-	down	2.74488	Energy production and conversion	C
	SHJG_3557	hypothetical protein	-	down	2.23599	Energy production and conversion	C
	SHJG_4962	NADH dehydrogenase	-	down	2.26771	Energy production and conversion	C
	SHJG_5239	dehydrogenase	-	down	4.08965	Energy production and conversion	C
	SHJG_5519	aldehyde dehydrogenase	-	down	3.213	Energy production and conversion	C
	SHJG_6454	F0F1 ATP synthase subunit beta	-	down	3.51581	Energy production and conversion	C
	SHJG_8670	aldehyde dehydrogenase	-	down	14.765	Energy production and conversion	C
	SHJG_8697	aldehyde dehydrogenase	-	down	4.37104	Energy production and conversion	C
	SHJG_0204	vanillate O-demethylase oxygenase subunit B	-	up	2.0262	Energy production and conversion	C
	SHJG_0215	NADH:flavin oxidoreductase/NADH oxidase	-	up	2.46984	Energy production and conversion	C
	SHJG_0355	putative formate dehydrogenase	-	up	2.14943	Energy production and conversion	C
	SHJG_0792	zinc binding dehydrogenase	-	up	3.95701	Energy production and conversion	C
	SHJG_0845	alcohol dehydrogenase	-	up	5.86924	Energy production and conversion	C
	SHJG_0855	alcohol dehydrogenase	-	up	3.19479	Energy production and conversion	C
	SHJG_0982	aldo/keto reductase	-	up	2.18723	Energy production and conversion	C
	SHJG_1086	oxidoreductase FAD-binding region	-	up	2.7605	Energy production and conversion	C
	SHJG_1335	Shy5-dehydrogenase	-	up	2.09003	Energy production and conversion	C
	SHJG_1762	dehydrogenase	-	up	2.33483	Energy production and conversion	C
	SHJG_2459	acetoin dehydrogenase E1 component, alpha subunit	-	up	2.46122	Energy production and conversion	C
	SHJG_2559	oxidoreductase	-	up	2.03953	Energy production and conversion	C
	SHJG_0405	possible hydride transferase	-	up	2.55837	Energy production and conversion	C
	SHJG_0677	oxidoreductase, iron-sulphur binding subunit	-	up	2.55007	Energy production and conversion	C
	SHJG_1004	putative alkanal monooxygenase	-	up	2.25177	Energy production and conversion	C
	SHJG_3159	divalent metal ions/citrate complex secondary transporter	-	up	4.40329	Energy production and conversion	C
	SHJG_6501	phosphate acetyltransferase	-	up	2.22092	Energy production and conversion	C
	SHJG_2531	putative electron transfer flavoprotein, beta subunit	-	up	2.18982	Energy production and conversion	C
	SHJG_5879	succinic semialdehyde dehydrogenase	-	up	2.51026	Energy production and conversion	C
	SHJG_6025	aldehyde dehydrogenase	-	up	2.82821	Energy production and conversion	C
	SHJG_6026	aldehyde dehydrogenase	-	up	2.26675	Energy production and conversion	C
	SHJG_8349	cytochrome bd ubiquinol oxidase, subunit I	-	up	2.35233	Energy production and conversion	C
Inorganic ion transport and metabolism	SHJG_1514	putative transporter	-	down	3.43362	Inorganic ion transport and metabolism	P
	SHJG_1829	putative ABC-type taurine transport system,periplasmic component	-	down	4.9733	Inorganic ion transport and metabolism	P
	SHJG_3762	lipoprotein	-	down	2.22119	Inorganic ion transport and metabolism	P
	SHJG_8248	catalase	-	down	3.23294	Inorganic ion transport and metabolism	P
	SHJG_8440	potassium transporter (Trk family) protein	-	down	2.18224	Inorganic ion transport and metabolism	P
	SHJG_8443	cation:proton antiporter	-	down	2.28973	Inorganic ion transport and metabolism	P
	SHJG_8623	alpha-subunit oxygenase	-	down	3.37527	Inorganic ion transport and metabolism	P
	SHJG_8628	transport systems,membrane components	-	down	20.3099	Inorganic ion transport and metabolism	P
	SHJG_1828	putative ABC-type nitrate/sulfonate/bicarbonate transport system, ATPase component	-	down	3.87134	Inorganic ion transport and metabolism	P
	SHJG_1830	putative ABC-type nitrate/sulfonate/bicarbonate transport system, permease component	-	down	3.55099	Inorganic ion transport and metabolism	P
	SHJG_2581	ABC transporter permease protein	-	down	3.43289	Inorganic ion transport and metabolism	P
	SHJG_3434	metal-transport protein	-	down	3.05604	Inorganic ion transport and metabolism	P
	SHJG_3058	siderophore-interacting protein	-	down	2.53302	Inorganic ion transport and metabolism	P
	SHJG_5229	hypothetical protein	-	down	2.09736	Inorganic ion transport and metabolism	P
	SHJG_5297	high-affinity nickel-transport protein	-	down	2.16199	Inorganic ion transport and metabolism	P
	SHJG_6860	hypothetical protein	-	down	3.28821	Inorganic ion transport and metabolism	P
	SHJG_6999	lipoprotein	-	down	6.92788	Inorganic ion transport and metabolism	P
	SHJG_4793	hypothetical protein	-	down	2.30445	Inorganic ion transport and metabolism	P
	SHJG_4372	molecular chaperone	-	up	2.11591	Inorganic ion transport and metabolism	P
	SHJG_4632	ABC transport protein ATP-binding subunit	-	up	2.81333	Inorganic ion transport and metabolism	P
	SHJG_4643	monooxygenase	-	up	3.52744	Inorganic ion transport and metabolism	P
	SHJG_8055	bifunctional P-450:NADPH-P450 reductase 1	-	up	3.10021	Inorganic ion transport and metabolism	P
	SHJG_4126	superoxide dismutase	-	up	18.7327	Inorganic ion transport and metabolism	P
	SHJG_4631	ABC-type cobalt transport system, permease component	-	up	2.78952	Inorganic ion transport and metabolism	P
	SHJG_0896	lipoprotein	-	up	3.67004	Inorganic ion transport and metabolism	P
	SHJG_2719	hypothetical protein	-	up	2.49473	Inorganic ion transport and metabolism	P
	SHJG_2731	cation efflux system protein	-	up	2.45946	Inorganic ion transport and metabolism	P
Intracellular trafficking and secretion	SHJG_3069	integral membrane protein	-	down	2.11465	Intracellular trafficking and secretion	U
	SHJG_3070	twin arginin translocation complex component	-	down	2.01499	Intracellular trafficking and secretion	U
	SHJG_6465	hypothetical protein	-	up	2.66136	Intracellular trafficking and secretion	U
Lipid metabolism	SHJG_1412	FMNH2-dependent monooxygenase	-	down	15.5683	Lipid metabolism	I
	SHJG_1845	hypothetical protein	-	down	2.75197	Lipid metabolism	I
	SHJG_1850	hypothetical protein	-	down	4.04334	Lipid metabolism	I
	SHJG_3877	3-oxoacyl-(acyl carrier protein) synthase III	-	down	3.034	Lipid metabolism	I
	SHJG_5240	3-hydroxybutyryl-CoA dehydrogenase	-	down	3.13641	Lipid metabolism	I
	SHJG_5448	putative acetyl-CoA synthetase	-	down	2.05974	Lipid metabolism	I
	SHJG_5599	acyltransferase	-	down	2.58822	Lipid metabolism	I
	SHJG_5994	hypothetical protein	-	down	7.43022	Lipid metabolism	I
	SHJG_7045	fatty acid-CoA ligase	-	down	5.57447	Lipid metabolism	I
	SHJG_7320	oxidoreductase	-	down	2.20386	Lipid metabolism	I
	SHJG_8661	biotin carboxylase	-	down	622.615	Lipid metabolism	I
	SHJG_8662	biotin carboxylase	-	down	904.547	Lipid metabolism	I
	SHJG_8663	hypothetical protein	-	down	69.0351	Lipid metabolism	I
	SHJG_2806	CDP-diacylglycerol--glycerol-3- phosphate 3-phosphatidyl-transferase	-	down	2.40822	Lipid metabolism	I
	SHJG_3294	enoyl-CoA hydratase/isomerase	-	down	2.03174	Lipid metabolism	I
	SHJG_3879	3-oxoacyl-ACP synthase II	-	down	2.05313	Lipid metabolism	I
	SHJG_8287	putative undecaprenyl pyrophosphate synthetase	-	down	2.8165	Lipid metabolism	I
	SHJG_1212	hydrolase	-	up	2.11599	Lipid metabolism	I
	SHJG_1261	putative nikkomycin biosynthesis protein SanT (bidomain protein)	-	up	2.4541	Lipid metabolism	I
	SHJG_1389	acyl-CoA synthase	-	up	3.30834	Lipid metabolism	I
	SHJG_1471	delta fatty acid desaturase	-	up	2.26316	Lipid metabolism	I
	SHJG_2565	putative oxidoreductase	-	up	6.49424	Lipid metabolism	I
	SHJG_2648	acyl-CoA dehydrogenase	-	up	2.02927	Lipid metabolism	I
	SHJG_4518	acyl-CoA dehydrogenase	-	up	2.65048	Lipid metabolism	I
	SHJG_7348	secreted protein	-	up	2.12882	Lipid metabolism	I
	SHJG_8043	putative prolyl aminopeptidase	-	up	6.72483	Lipid metabolism	I
	SHJG_4051	long-chain fatty-acid CoA ligase	-	up	2.02183	Lipid metabolism	I
	SHJG_4758	enoyl-CoA hydratase	-	up	2.49646	Lipid metabolism	I
	SHJG_6044	enoyl-CoA hydratase	-	up	2.07341	Lipid metabolism	I
Nucleotide transport and metabolism	SHJG_1315	hypothetical protein	-	down	23.9616	Nucleotide transport and metabolism	F
	SHJG_3456	NCS1 nucleoside transporter family	-	down	12.1288	Nucleotide transport and metabolism	F
	SHJG_5018	phosphoribosylformylglycinamidine synthase subunit PurS	-	down	3.99536	Nucleotide transport and metabolism	F
	SHJG_2904	guanylate kinase	-	down	2.42525	Nucleotide transport and metabolism	F
	SHJG_7655	lipoprotein	-	down	2.52963	Nucleotide transport and metabolism	F
	SHJG_8734	probable xanthine/uracil permease	-	down	31.0809	Nucleotide transport and metabolism	F
	SHJG_4351	NUDIX hydrolase	-	down	3.82583	Nucleotide transport and metabolism	F
	SHJG_5017	phosphoribosylformylglycinamidine synthase subunit I	-	down	2.80386	Nucleotide transport and metabolism	F
	SHJG_7286	NTP pyrophosphohydrolase including oxidative damage repair enzyme	-	down	2.06362	Nucleotide transport and metabolism	F
	SHJG_8315	hypothetical protein	-	down	3.36566	Nucleotide transport and metabolism	F
	SHJG_4742	formyltetrahydrofolate deformylase	-	down	2.25081	Nucleotide transport and metabolism	F
	SHJG_4367	hypothetical protein	-	up	2.18229	Nucleotide transport and metabolism	F
	SHJG_2885	uracyl permease	-	up	2.71296	Nucleotide transport and metabolism	F
	SHJG_4035	adenosine deaminase	-	up	2.05958	Nucleotide transport and metabolism	F
	SHJG_5469	integral membrane protein with kinase activity	-	up	2.52566	Nucleotide transport and metabolism	F
	SHJG_5648	hydrolase	-	up	2.13332	Nucleotide transport and metabolism	F
	SHJG_6027	deoxyribose-phosphate aldolase	-	up	4.73426	Nucleotide transport and metabolism	F
	SHJG_6031	purine nucleoside phosphorylase	-	up	2.60888	Nucleotide transport and metabolism	F
	SHJG_7302	ribonuclease	-	up	2.04098	Nucleotide transport and metabolism	F
Posttranslational modification, protein turnover, chaperones	SHJG_3085	AAA-family ATPase	-	down	2.57043	Posttranslational modification, protein turnover, chaperones	O
	SHJG_4110	ATP-dependent protease ATP-binding subunit	-	down	2.16971	Posttranslational modification, protein turnover, chaperones	O
	SHJG_7252	trypsin-like protease	-	down	6.32546	Posttranslational modification, protein turnover, chaperones	O
	SHJG_7744	putative glutathione S-transferase	-	down	10.4185	Posttranslational modification, protein turnover, chaperones	O
	SHJG_7913	putative thioredoxin	-	down	2.80998	Posttranslational modification, protein turnover, chaperones	O
	SHJG_8196	20S proteasome beta-subunit	-	down	2.48715	Posttranslational modification, protein turnover, chaperones	O
	SHJG_7115	hypothetical protein	-	down	10.8134	Posttranslational modification, protein turnover, chaperones	O
	SHJG_4369	hypothetical protein	-	down	2.3629	Posttranslational modification, protein turnover, chaperones	O
	SHJG_3276	subtilisin-like protease	-	down	5.04249	Posttranslational modification, protein turnover, chaperones	O
	SHJG_3278	subtilisin-like protease	-	down	3.86021	Posttranslational modification, protein turnover, chaperones	O
	SHJG_5305	Putative ATP/GTP binding protein	-	down	2.36	Posttranslational modification, protein turnover, chaperones	O
	SHJG_7755	protease	-	down	3.41501	Posttranslational modification, protein turnover, chaperones	O
	SHJG_8658	FAD-dependent pyridine nucleotide-disulphide oxidoreductase	-	down	2429.77	Posttranslational modification, protein turnover, chaperones	O
	SHJG_1623	methionine sulfoxide reductase A	-	up	2.38578	Posttranslational modification, protein turnover, chaperones	O
	SHJG_1731	hypothetical protein	-	up	2.45062	Posttranslational modification, protein turnover, chaperones	O
	SHJG_5509	hypothetical protein	-	up	2.32395	Posttranslational modification, protein turnover, chaperones	O
	SHJG_5720	integral membrane protein	-	up	3.34764	Posttranslational modification, protein turnover, chaperones	O
	SHJG_5784	peptidase, M48 family protein	-	up	2.80454	Posttranslational modification, protein turnover, chaperones	O
	SHJG_1318	metalloendopeptidase	-	up	2.25345	Posttranslational modification, protein turnover, chaperones	O
	SHJG_4453	organic hydroperoxide resistance protein	-	up	4.36943	Posttranslational modification, protein turnover, chaperones	O
	SHJG_7074	hypothetical protein	-	up	2.53468	Posttranslational modification, protein turnover, chaperones	O
	SHJG_0406	secreted peptidase	-	up	3.15517	Posttranslational modification, protein turnover, chaperones	O
	SHJG_4822	chaperonin GroEL	-	up	2.7137	Posttranslational modification, protein turnover, chaperones	O
	SHJG_6708	cell division protein FtsH homolog	-	up	2.44168	Posttranslational modification, protein turnover, chaperones	O
Secondary metabolites biosynthesis, transport, and catabolism	SHJG_1849	probable polyketide synthase	-	down	4.80776	Secondary metabolites biosynthesis, transport, and catabolism	Q
	SHJG_5268	hypothetical protein	-	down	5.42106	Secondary metabolites biosynthesis, transport, and catabolism	Q
	SHJG_1669	NRPS	-	down	2.95717	Secondary metabolites biosynthesis, transport, and catabolism	Q
	SHJG_1670	NRPS	-	down	2.26516	Secondary metabolites biosynthesis, transport, and catabolism	Q
	SHJG_1844	NRPS	-	down	3.03508	Secondary metabolites biosynthesis, transport, and catabolism	Q
	SHJG_1853	cytochrome P450 monooxygenase	-	down	2.94707	Secondary metabolites biosynthesis, transport, and catabolism	Q
	SHJG_2490	cytochrome P450	-	down	2.49115	Secondary metabolites biosynthesis, transport, and catabolism	Q
	SHJG_3061	cytochrome P450	-	down	2.16077	Secondary metabolites biosynthesis, transport, and catabolism	Q
	SHJG_8125	cytochrome P450	-	down	9.36842	Secondary metabolites biosynthesis, transport, and catabolism	Q
	SHJG_8699	hypothetical protein	-	down	4.58773	Secondary metabolites biosynthesis, transport, and catabolism	Q
	SHJG_1846	hypothetical protein	-	down	2.11588	Secondary metabolites biosynthesis, transport, and catabolism	Q
	SHJG_1854	thioesterase	-	down	2.74681	Secondary metabolites biosynthesis, transport, and catabolism	Q
	SHJG_4059	N-hydroxyarylamine O-acetyltransferase	-	down	2.58629	Secondary metabolites biosynthesis, transport, and catabolism	Q
	SHJG_7164	copper amine oxidase	-	down	3.34735	Secondary metabolites biosynthesis, transport, and catabolism	Q
	SHJG_8671	ectoine hydroxylase	-	down	6.35894	Secondary metabolites biosynthesis, transport, and catabolism	Q
	SHJG_0187	hydrolase	-	down	4.42025	Secondary metabolites biosynthesis, transport, and catabolism	Q
	SHJG_1337	Shy7-dioxygenase	-	down	15.8123	Secondary metabolites biosynthesis, transport, and catabolism	Q
	SHJG_1685	isochorismatase hydrolase	-	down	2.88778	Secondary metabolites biosynthesis, transport, and catabolism	Q
	SHJG_1772	dehydrogenase/reductase	-	down	2.53303	Secondary metabolites biosynthesis, transport, and catabolism	Q
	SHJG_1827	alpha-ketoglutarate-dependent taurine dioxygenase	-	down	15.6383	Secondary metabolites biosynthesis, transport, and catabolism	Q
	SHJG_2323	isochorismatase hydrolase	-	down	3.10442	Secondary metabolites biosynthesis, transport, and catabolism	Q
	SHJG_4395	nicotinamidase	-	down	2.41464	Secondary metabolites biosynthesis, transport, and catabolism	Q
	SHJG_7724	short chain dehydrogenase	-	down	2.14591	Secondary metabolites biosynthesis, transport, and catabolism	Q
	SHJG_0344	hydrolase		up	2.2519	Secondary metabolites biosynthesis, transport, and catabolism	Q
	SHJG_4535	chlorohydrolase	-	up	3.30837	Secondary metabolites biosynthesis, transport, and catabolism	Q
	SHJG_0608	NPRS	-	up	2.46441	Secondary metabolites biosynthesis, transport, and catabolism	Q
	SHJG_0193	maleylpyruvate isomerase	-	up	2.27263	Secondary metabolites biosynthesis, transport, and catabolism	Q
	SHJG_2453	hypothetical protein	-	up	2.44182	Secondary metabolites biosynthesis, transport, and catabolism	Q
	SHJG_2463	putative transcriptional regulator	-	up	2.39269	Secondary metabolites biosynthesis, transport, and catabolism	Q
	SHJG_2740	hypothetical protein	-	up	2.13506	Secondary metabolites biosynthesis, transport, and catabolism	Q
	SHJG_3988	thioesterase	-	up	3.51332	Secondary metabolites biosynthesis, transport, and catabolism	Q
	SHJG_1072	hypothetical protein	-	up	2.12331	Secondary metabolites biosynthesis, transport, and catabolism	Q
	SHJG_2437	3-ketoacyl-(acyl-carrier-protein) reductase	-	up	2.482	Secondary metabolites biosynthesis, transport, and catabolism	Q
	SHJG_4321	decarboxylase	-	up	2.02037	Secondary metabolites biosynthesis, transport, and catabolism	Q
	SHJG_7785	muconolactone delta-isomerase	-	up	2.5609	Secondary metabolites biosynthesis, transport, and catabolism	Q
	SHJG_8136	putative hydrolase	-	up	2.03419	Secondary metabolites biosynthesis, transport, and catabolism	Q
Signal transduction mechanisms	SHJG_4863	putative two-component system response regulator	-	down	2.54273	Signal transduction mechanisms	T
	SHJG_1720	hypothetical protein	-	down	2.47661	Signal transduction mechanisms	T
	SHJG_6303	hypothetical protein	-	down	2.40159	Signal transduction mechanisms	T
	SHJG_6362	nucleotide-binding protein	-	down	4.56296	Signal transduction mechanisms	T
	SHJG_6355	anti-sigma factor	-	down	2.33915	Signal transduction mechanisms	T
	SHJG_3427	integral membrane protein	-	down	2.10583	Signal transduction mechanisms	T
	SHJG_6125	ATP-binding protein	-	down	2.69921	Signal transduction mechanisms	T
	SHJG_8572	putative transcriptional activator	-	down	2.50003	Signal transduction mechanisms	T
	SHJG_2814	hypothetical protein	-	down	4.97157	Signal transduction mechanisms	T
	SHJG_4835	hypothetical protein	-	down	5.43381	Signal transduction mechanisms	T
	SHJG_6115	putative two-component system response regulator	-	down	2.85024	Signal transduction mechanisms	T
	SHJG_6642	hypothetical protein	-	down	2.42146	Signal transduction mechanisms	T
	SHJG_3034	two-component system sensor kinase	-	down	2.35172	Signal transduction mechanisms	T
	SHJG_4605	two-component system response regulator	-	down	2.28807	Signal transduction mechanisms	T
	SHJG_4472	two-component system response regulator	-	down	2.01489	Signal transduction mechanisms	T
	SHJG_3065	integral membrane protein	-	down	2.01416	Signal transduction mechanisms	T
	SHJG_6331	integral membrane protein	-	up	3.61118	Signal transduction mechanisms	T
	SHJG_0540	putative two-component system response regulator	-	up	3.52433	Signal transduction mechanisms	T
	SHJG_4271	regulatory protein	-	up	3.51039	Signal transduction mechanisms	T
	SHJG_6960	two-component system response regulator	-	up	2.73629	Signal transduction mechanisms	T
	SHJG_0354	putative regulatory protein	-	up	2.37311	Signal transduction mechanisms	T
	SHJG_7377	regulatory protein	-	up	2.21871	Signal transduction mechanisms	T
	SHJG_8276	putative regulatory protein	-	up	2.21574	Signal transduction mechanisms	T
	SHJG_1945	regulatory protein	-	up	2.19298	Signal transduction mechanisms	T
	SHJG_0364	regulator	-	up	2.09962	Signal transduction mechanisms	T
	SHJG_7376	putative anti-sigma factor antagonist	-	up	2.08989	Signal transduction mechanisms	T
	SHJG_2077	magnesium or manganese-dependent protein phosphatase	-	up	2.00974	Signal transduction mechanisms	T
	SHJG_0872	hypothetical protein	-	up	3.11386	Signal transduction mechanisms	T
	SHJG_6317	hypothetical protein	-	up	5.41071	Signal transduction mechanisms	T
	SHJG_5948	two component system response regulator	-	up	3.8107	Signal transduction mechanisms	T
	SHJG_0521	two-component system sensor kinase	-	up	3.51082	Signal transduction mechanisms	T
	SHJG_5317	putative two-component system response regulator	-	up	3.34577	Signal transduction mechanisms	T
	SHJG_1067	LuxR-family transcriptional regulator	-	up	3.21693	Signal transduction mechanisms	T
	SHJG_2517	two component system sensor kinase	-	up	3.13592	Signal transduction mechanisms	T
	SHJG_1230	LuxR-family regulatory protein	-	up	3.12042	Signal transduction mechanisms	T
	SHJG_1362	two-component system response regulator	-	up	3.04046	Signal transduction mechanisms	T
	SHJG_0513	putative regulatory protein	-	up	2.97459	Signal transduction mechanisms	T
	SHJG_6231	two-component system sensor kinase	-	up	2.86767	Signal transduction mechanisms	T
	SHJG_0509	two component transcriptional regulator	-	up	2.48342	Signal transduction mechanisms	T
	SHJG_6020	two-component system sensor kinase	-	up	2.33165	Signal transduction mechanisms	T
	SHJG_5638	two-component system sensor kinase	-	up	2.31919	Signal transduction mechanisms	T
	SHJG_0488	two-component system sensor kinase	-	up	2.29559	Signal transduction mechanisms	T
	SHJG_7736	putative two-component system sensor kinase	-	up	2.23096	Signal transduction mechanisms	T
	SHJG_0511	response regulator receiver protein	-	up	2.20591	Signal transduction mechanisms	T
	SHJG_5375	LuxR-family transcriptional regulator	-	up	2.16237	Signal transduction mechanisms	T
	SHJG_6413	two-component system sensor kinase	-	up	2.06729	Signal transduction mechanisms	T
	SHJG_1363	two-component system sensor kinase	-	up	2.03681	Signal transduction mechanisms	T
	SHJG_5943	putative two-component system response regulator	-	up	2.02861	Signal transduction mechanisms	T
Transcription	SHJG_8651	butyrolactone receptor	-	down	3.9215	Transcription	K
	SHJG_3942	RNA polymerase sigma factor	-	down	3.90063	Transcription	K
	SHJG_8509	AraC-family transcriptional regulator	-	down	3.73806	Transcription	K
	SHJG_5052	RNA polymerase sigma factor	-	down	3.7275	Transcription	K
	SHJG_4818	RpiR family transcriptional regulator	-	down	3.67222	Transcription	K
	SHJG_1513	ArsR-family transcriptional regulator	-	down	3.62168	Transcription	K
	SHJG_5158	MarR-family transcriptional regulator	-	down	3.52458	Transcription	K
	SHJG_7322	TetR-family transcriptional regulator	-	down	3.40479	Transcription	K
	SHJG_2708	AsnC-family transcriptional regulator	-	down	3.32641	Transcription	K
	SHJG_5241	TetR-family transcriptional regulator	-	down	3.25629	Transcription	K
	SHJG_3393	PadR-family transcriptional regulator	-	down	3.07285	Transcription	K
	SHJG_4823	cold shock protein	-	down	3.00261	Transcription	K
	SHJG_1871	LysR-family transcriptional regulator	-	down	2.96676	Transcription	K
	SHJG_2700	GntR-family transcriptional regulator	-	down	2.90163	Transcription	K
	SHJG_3871	MerR-family transciptional regulator	-	down	2.8976	Transcription	K
	SHJG_5090	TetR-family transcriptional regulator	-	down	2.75929	Transcription	K
	SHJG_0196	MarR-family transcriptional regulator	-	down	2.74492	Transcription	K
	SHJG_2826	IclR-family transcriptional regulator	-	down	2.44632	Transcription	K
	SHJG_8562	AraC-family transcriptional regulator	-	down	2.42977	Transcription	K
	SHJG_6354	RNA polymerase sigma factor SigH	-	down	2.38308	Transcription	K
	SHJG_4512	hypothetical protein	-	down	6.39407	Transcription	K
	SHJG_5689	cold shock protein	-	down	4.03321	Transcription	K
	SHJG_4861	transcriptional factor regulator	-	down	2.37415	Transcription	K
	SHJG_5134	putative LacI-family transcriptional regulator	-	down	2.37253	Transcription	K
	SHJG_6725	RNA polymerase sigma factor WhiG	-	down	2.36676	Transcription	K
	SHJG_1147	TetR-family transcriptional regulator	-	down	2.27585	Transcription	K
	SHJG_3624	transcriptional regulator	-	down	2.25217	Transcription	K
	SHJG_6011	RNA polymerase factor sigma-70	-	down	2.17377	Transcription	K
	SHJG_7489	DNA-binding protein	-	down	2.15299	Transcription	K
	SHJG_7034	hypothetical protein	-	down	2.10898	Transcription	K
	SHJG_4426	hypothetical protein	-	down	2.09751	Transcription	K
	SHJG_4510	hypothetical protein	-	down	2.06196	Transcription	K
	SHJG_7677	putative transcriptional regulators	-	down	2.05402	Transcription	K
	SHJG_4000	pseudo gamma-butyrolactone receptor protein	-	down	2.01006	Transcription	K
	SHJG_2649	TetR-family transcriptional regulator	-	down	2.00759	Transcription	K
	SHJG_7756	RNA polymerase sigma factor	-	down	2.00041	Transcription	K
	SHJG_1231	GntR-family transcriptional regulator	-	up	3.6687	Transcription	K
	SHJG_0783	TetR-family transcriptional regulator	-	up	3.34112	Transcription	K
	SHJG_2519	putative TetR-family transcriptional regulator	-	up	3.31284	Transcription	K
	SHJG_0573	regulatory protein	-	up	3.27612	Transcription	K
	SHJG_1236	TetR-family transcriptional regulator	-	up	3.12773	Transcription	K
	SHJG_0986	XRE-family transcriptional regulator	-	up	3.00705	Transcription	K
	SHJG_0769	TetR-family transcriptional regulator	-	up	2.92234	Transcription	K
	SHJG_1093	LysR-family transcriptional regulator	-	up	2.87813	Transcription	K
	SHJG_4236	putative TetR-family transcriptional regulator	-	up	2.87592	Transcription	K
	SHJG_0534	LacI-family transcriptional regulator	-	up	2.84636	Transcription	K
	SHJG_5551	putative ArsR-family transcriptional regulator	-	up	2.80397	Transcription	K
	SHJG_0763	TetR-family transcriptional regulator	-	up	2.80008	Transcription	K
	SHJG_5766	TetR-family transcriptional regulator	-	up	2.75034	Transcription	K
	SHJG_8547	transcriptional regulator	-	up	2.68509	Transcription	K
	SHJG_5959	GntR-family transcriptional regulator	-	up	2.68213	Transcription	K
	SHJG_2319	putative MarR-family transcriptional regulator	-	up	2.6453	Transcription	K
	SHJG_0547	TetR-family transcriptional regulator	-	up	2.60347	Transcription	K
	SHJG_1423	AraC-family transcriptional regulator	-	up	2.54693	Transcription	K
	SHJG_1684	putative MarR-family transcriptional regulator	-	up	5.75158	Transcription	K
	SHJG_1321	TetR-family transcriptional regulator	-	up	2.5082	Transcription	K
	SHJG_4152	RNA polymerase ECF-subfamily sigma factor	-	up	2.50524	Transcription	K
	SHJG_6755	IclR-family transcriptional regulator	-	up	2.47833	Transcription	K
	SHJG_4327	IclR-family transcriptional regulator	-	up	2.44347	Transcription	K
	SHJG_1307	TetR-family transcriptional regulator	-	up	2.3351	Transcription	K
	SHJG_2915	transcription antitermination protein NusB	-	up	2.33453	Transcription	K
	SHJG_0992	transcriptional regulator	-	up	2.31996	Transcription	K
	SHJG_7081	probable transcriptional repressor protein	-	up	2.31535	Transcription	K
	SHJG_2639	putative regulatory protein	-	up	2.29277	Transcription	K
	SHJG_1673	putative ArsR-family transcriptional regulato...	-	up	2.27646	Transcription	K
	SHJG_6575	TetR-family transcriptional regulator	-	up	2.19856	Transcription	K
	SHJG_1799	putative transcriptional regulator	-	up	2.18997	Transcription	K
	SHJG_2307	L-asparagine operon repressor	-	up	2.18061	Transcription	K
	SHJG_6070	transcription elongation factor	-	up	2.14305	Transcription	K
	SHJG_7358	putative acetyltransferase	-	up	2.12408	Transcription	K
	SHJG_0564	dihydrolipoamide S-succinyltransferase	-	up	2.11199	Transcription	K
	SHJG_0493	AraC-family transcriptional regulator	-	up	2.10666	Transcription	K
	SHJG_1275	hypothetical protein	-	up	2.03449	Transcription	K
	SHJG_0781	putative MarR-family transcriptional regulator	-	up	2.02432	Transcription	K
	SHJG_8076	AraC-family transcriptional regulator	-	up	2.00654	Transcription	K
Translation, ribosomal structure and biogenesis	SHJG_4473	hypothetical protein	-	down	2.93274	Translation, ribosomal structure and biogenesis	J
	SHJG_2718	putative acetyltransferase	-	down	5.42127	Translation, ribosomal structure and biogenesis	J
	SHJG_6122	acetyltransferase	-	down	2.45263	Translation, ribosomal structure and biogenesis	J
	SHJG_2905	hypothetical protein	-	down	2.59573	Translation, ribosomal structure and biogenesis	J
	SHJG_4055	30S ribosomal protein S20	-	down	5.97006	Translation, ribosomal structure and biogenesis	J
	SHJG_5591	tryptophanyl-tRNA synthetase	-	down	2.36343	Translation, ribosomal structure and biogenesis	J
	SHJG_0390	hypothetical protein	-	up	3.49079	Translation, ribosomal structure and biogenesis	J
	SHJG_6591	aspartyl/glutamyl-tRNA amidotransferase subunit C	-	up	7.94124	Translation, ribosomal structure and biogenesis	J
	SHJG_6713	16S rRNA processing protein	-	up	3.15534	Translation, ribosomal structure and biogenesis	J
	SHJG_7374	translational initiation factor IF1	-	up	2.22039	Translation, ribosomal structure and biogenesis	J
	SHJG_6594	aspartyl/glutamyl-tRNA amidotransferase subunit B	-	up	2.89999	Translation, ribosomal structure and biogenesis	J
	SHJG_6592	aspartyl/glutamyl-tRNA amidotransferase subunit A	-	up	3.80491	Translation, ribosomal structure and biogenesis	J
	SHJG_0751	methionine aminopeptidase	-	up	2.03383	Translation, ribosomal structure and biogenesis	J
	SHJG_2925	alanyl-tRNA synthetase	-	up	2.23405	Translation, ribosomal structure and biogenesis	J
	SHJG_0376	putative polypeptide deformylase	-	up	2.03422	Translation, ribosomal structure and biogenesis	J
	SHJG_1520	Sua5/YciO/YrdC/YwlC family protein	-	up	5.55488	Translation, ribosomal structure and biogenesis	J
	SHJG_6169	hypothetical protein	-	up	2.06705	Translation, ribosomal structure and biogenesis	J
General function prediction only	SHJG_1343	Shy11-oxygenase	-	down	4.53479	General function prediction only	R
	SHJG_2627	hypothetical protein	-	down	2.12117	General function prediction only	R
	SHJG_2923	integral membrane protein	-	down	2.08307	General function prediction only	R
	SHJG_3221	regulatory protein	-	down	2.22263	General function prediction only	R
	SHJG_3337	hypoxanthine/guanine permease	-	down	2.52427	General function prediction only	R
	SHJG_3621	hypothetical protein	-	down	2.58501	General function prediction only	R
	SHJG_3858	hypothetical protein	-	down	2.32612	General function prediction only	R
	SHJG_3996	metallo-beta-lactamase family protein	-	down	2.12274	General function prediction only	R
	SHJG_4484	lipoprotein	-	down	2.79433	General function prediction only	R
	SHJG_5976	hypothetical protein	-	down	2.41183	General function prediction only	R
	SHJG_6991	integral membrane protein	-	down	18.5453	General function prediction only	R
	SHJG_6996	methyltransferase	-	down	32.5112	General function prediction only	R
	SHJG_7130	hypothetical protein	-	down	2.35686	General function prediction only	R
	SHJG_8438	acetyltransferase	-	down	2.43886	General function prediction only	R
	SHJG_8653	ketoacyl ACP/CoA reductase-like protein	-	down	2.01709	General function prediction only	R
	SHJG_8735	2OG-Fe(II) oxygenase	-	down	39.3741	General function prediction only	R
	SHJG_0069	protein kinase/ transcriptional regulator	-	down	2.09035	General function prediction only	R
	SHJG_0171	chloride peroxidase	-	down	2.4395	General function prediction only	R
	SHJG_0226	alpha/beta hydrolase fold	-	down	2.37421	General function prediction only	R
	SHJG_1556	hypothetical N-acetyltransferase	-	down	3.44684	General function prediction only	R
	SHJG_1793	hydrolase, alpha/beta fold family	-	down	2.15885	General function prediction only	R
	SHJG_2962	hypothetical protein	-	down	3.06141	General function prediction only	R
	SHJG_3062	ATP/GTP-binding protein	-	down	3.02737	General function prediction only	R
	SHJG_3274	sodium:solute symporter	-	down	2.89029	General function prediction only	R
	SHJG_6384	hypothetical protein	-	down	2.25145	General function prediction only	R
	SHJG_7815	putative DNA methyltransferase	-	down	2.80333	General function prediction only	R
	SHJG_8563	epoxide hydrolase	-	down	2.51544	General function prediction only	R
	SHJG_8641	putative esterase	-	down	2.56827	General function prediction only	R
	SHJG_0172	flavodoxin	-	down	2.95815	General function prediction only	R
	SHJG_0911	putative NAD(P)H-dependent FMN reductase	-	down	2.63156	General function prediction only	R
	SHJG_1183	hypothetical protein	-	down	2.95359	General function prediction only	R
	SHJG_1840	putative flavodoxin	-	down	2.84369	General function prediction only	R
	SHJG_2287	acetyltransferase	-	down	5.22013	General function prediction only	R
	SHJG_5253	serine/threonine protein kinase	-	down	2.92951	General function prediction only	R
	SHJG_6992	hypothetical protein	-	down	6.1308	General function prediction only	R
	SHJG_7398	hydrolase	-	down	3.12767	General function prediction only	R
	SHJG_7656	hypothetical protein	-	down	2.19549	General function prediction only	R
	SHJG_7817	serine/threonine protein kinase	-	down	2.24249	General function prediction only	R
	SHJG_7907	putative secreted protein	-	down	5.80875	General function prediction only	R
	SHJG_8468	hypothetical protein	-	down	2.27002	General function prediction only	R
	SHJG_8635	tryptophan synthase subunit beta	-	down	107.911	General function prediction only	R
	SHJG_0894	hypothetical protein	-	down	4.52124	General function prediction only	R
	SHJG_3043	lipase	-	down	2.49505	General function prediction only	R
	SHJG_6057	dehydrogenase	-	down	26.9886	General function prediction only	R
	SHJG_7893	hypothetical protein	-	down	2.5594	General function prediction only	R
	SHJG_8583	ATP-dependent DNA helicase	-	down	2.07703	General function prediction only	R
	SHJG_8629	putative flavin reductase	-	down	13.2873	General function prediction only	R
	SHJG_0628	hypothetical protein	-	up	2.09716	General function prediction only	R
	SHJG_0729	oxidoreductase	-	up	2.19726	General function prediction only	R
	SHJG_0766	short chain dehydrogenase	-	up	2.0536	General function prediction only	R
	SHJG_1156	beta-lactamase	-	up	2.09021	General function prediction only	R
	SHJG_1357	Shy24-dehydrogenase	-	up	3.65567	General function prediction only	R
	SHJG_1483	hypothetical protein	-	up	2.32913	General function prediction only	R
	SHJG_2170	putative glyoxalase/bleomycin resistance family protein	-	up	7.02753	General function prediction only	R
	SHJG_2857	hypothetical protein	-	up	3.17585	General function prediction only	R
	SHJG_4235	hypothetical protein	-	up	8.23884	General function prediction only	R
	SHJG_4340	oxidoreductase	-	up	2.13233	General function prediction only	R
	SHJG_4548	short-chain dehydrogenase/reductase SDR	-	up	2.11391	General function prediction only	R
	SHJG_5656	aminoglycoside phosphotransferase	-	up	6.61066	General function prediction only	R
	SHJG_7670	hypothetical protein	-	up	2.45565	General function prediction only	R
	SHJG_8161	putative hydrolase	-	up	2.1228	General function prediction only	R
	SHJG_8639	hydrolase of the beta-lactamase fold-like protein	-	up	4.17139	General function prediction only	R
	SHJG_0387	putative primase	-	up	2.68207	General function prediction only	R
	SHJG_0435	LuxR-family transcriptional regulator	-	up	2.76748	General function prediction only	R
	SHJG_0490	hypothetical protein	-	up	2.65743	General function prediction only	R
	SHJG_1113	nourseothricin acetyltransferase	-	up	2.08331	General function prediction only	R
	SHJG_1297	hypothetical protein	-	up	3.0812	General function prediction only	R
	SHJG_2174	chitinase	-	up	6.61414	General function prediction only	R
	SHJG_5733	integral membrane protein	-	up	2.14703	General function prediction only	R
	SHJG_5848	acetyltransferase	-	up	2.51576	General function prediction only	R
	SHJG_6787	acetyltransferase	-	up	2.8232	General function prediction only	R
	SHJG_7375	putative 30S ribosomal protein modification	-	up	2.08428	General function prediction only	R
	SHJG_7678	acetyltransferase	-	up	2.50434	General function prediction only	R
	SHJG_8289	putative peptidase	-	up	2.51956	General function prediction only	R
	SHJG_8387	chitinase	-	up	7.80198	General function prediction only	R
	SHJG_8640	hypothetical protein	-	up	4.71443	General function prediction only	R
	SHJG_0437	cysteine dioxygenase type I	-	up	44.4941	General function prediction only	R
	SHJG_0619	pyrroloquinoline quinone biosynthesis protein PqqE	-	up	3.03203	General function prediction only	R
	SHJG_0739	NAD(P)H-dependent FMN reductase	-	up	2.72757	General function prediction only	R
	SHJG_1349	Shy17-ABC transporter ATP-binding protein	-	up	2.73189	General function prediction only	R
	SHJG_2344	hypothetical protein	-	up	2.03654	General function prediction only	R
	SHJG_4624	tetrapyrrole methylase	-	up	4.60693	General function prediction only	R
	SHJG_5328	hydrolase	-	up	3.74104	General function prediction only	R
	SHJG_5635	NAD(P)H-dependent FMN reductase	-	up	2.80301	General function prediction only	R
	SHJG_6825	protease	-	up	2.0616	General function prediction only	R
	SHJG_7647	glycosyltransferase	-	up	2.45217	General function prediction only	R
	SHJG_0356	hypothetical protein	-	up	2.12708	General function prediction only	R
	SHJG_0398	possible oxidoreductase	-	up	2.23624	General function prediction only	R
	SHJG_0404	hydrolase	-	up	3.73289	General function prediction only	R
	SHJG_2015	formate dehydrogenase alpha subunit	-	up	2.00395	General function prediction only	R
	SHJG_2017	HAD-superfamily hydrolase	-	up	3.31271	General function prediction only	R
	SHJG_2081	membrane protein	-	up	3.75481	General function prediction only	R
	SHJG_2652	glutamine amidotransferase	-	up	2.0517	General function prediction only	R
	SHJG_3840	hydrolase	-	up	2.39369	General function prediction only	R
	SHJG_4234	oxidoreductase	-	up	2.92593	General function prediction only	R
	SHJG_8184	oxidoreductase	-	up	2.44643	General function prediction only	R
Function unknown	SHJG_0179	putative integron gene cassette protein	-	down	10.753	Function unknown	S
	SHJG_0228	integral membrane protein	-	down	6.223	Function unknown	S
	SHJG_0253	putative integron gene cassette protein	-	down	3.68892	Function unknown	S
	SHJG_1038	integral membrane protein	-	down	2.29175	Function unknown	S
	SHJG_1847	MbtH domain protein	-	down	4.42985	Function unknown	S
	SHJG_1951	hypothetical protein	-	down	2.32436	Function unknown	S
	SHJG_2408	hypothetical protein	-	down	2.33198	Function unknown	S
	SHJG_2415	hypothetical protein	-	down	3.4792	Function unknown	S
	SHJG_2416	Rhs element Vgr protein	-	down	2.4436	Function unknown	S
	SHJG_2422	hypothetical protein	-	down	3.07	Function unknown	S
	SHJG_2632	hypothetical protein	-	down	4.16445	Function unknown	S
	SHJG_3013	sugar translocase	-	down	9.2662	Function unknown	S
	SHJG_3015	integral membrane protein	-	down	2.1147	Function unknown	S
	SHJG_3196	putative regulator	-	down	2.4717	Function unknown	S
	SHJG_3197	hypothetical protein	-	down	2.21979	Function unknown	S
	SHJG_3275	hypothetical protein	-	down	3.45805	Function unknown	S
	SHJG_4502	cysteine dioxygenase	-	down	2.84173	Function unknown	S
	SHJG_5585	hypothetical protein	-	down	2.1519	Function unknown	S
	SHJG_5853	hypothetical protein	-	down	2.03748	Function unknown	S
	SHJG_6525	hypothetical protein	-	down	2.16982	Function unknown	S
	SHJG_6540	lipoprotein	-	down	2.67228	Function unknown	S
	SHJG_6840	hypothetical protein	-	down	2.15482	Function unknown	S
	SHJG_8129	MbtH domain protein	-	down	14.2611	Function unknown	S
	SHJG_8467	hypothetical protein	-	down	3.39792	Function unknown	S
	SHJG_8664	hypothetical protein	-	down	119.83	Function unknown	S
	SHJG_8669	putative drug/metabolite transporter (DMT) superfamily permease	-	down	3.23217	Function unknown	S
	SHJG_8696	hypothetical protein	-	down	10.244	Function unknown	S
	SHJG_0616	hypothetical protein	-	down	16.6517	Function unknown	S
	SHJG_1013	hypothetical protein	-	down	2.71846	Function unknown	S
	SHJG_1186	hypothetical protein	-	down	2.29459	Function unknown	S
	SHJG_1714	phenylacetic acid catabolic family protein	-	down	3.76102	Function unknown	S
	SHJG_3189	hypothetical protein	-	down	14.3699	Function unknown	S
	SHJG_6994	hypothetical protein	-	down	8.29012	Function unknown	S
	SHJG_7114	hypothetical protein	-	down	5.06609	Function unknown	S
	SHJG_7892	hypothetical protein	-	down	2.20186	Function unknown	S
	SHJG_7894	hypothetical protein	-	down	2.62109	Function unknown	S
	SHJG_8179	hypothetical protein	-	down	2.65349	Function unknown	S
	SHJG_8591	hypothetical protein	-	down	2.89663	Function unknown	S
	SHJG_8630	YbaK/prolyl-tRNA synthetase associated region	-	down	25.1741	Function unknown	S
	SHJG_0436	putative integral membrane protein	-	up	2.50813	Function unknown	S
	SHJG_0504	hypothetical protein	-	up	3.21965	Function unknown	S
	SHJG_0963	hypothetical protein	-	up	7.61781	Function unknown	S
	SHJG_1898	secreted cellulose binding protein	-	up	7.1345	Function unknown	S
	SHJG_2119	lipoprotein	-	up	3.43397	Function unknown	S
	SHJG_2428	integral membrane protein	-	up	2.68638	Function unknown	S
	SHJG_2629	hypothetical protein	-	up	2.09281	Function unknown	S
	SHJG_4189	secreted cellulose-binding protein	-	up	14.4656	Function unknown	S
	SHJG_4330	chitin binding protein (CHB2)	-	up	2.25568	Function unknown	S
	SHJG_4621	hypothetical protein	-	up	3.13713	Function unknown	S
	SHJG_7482	integral membrane protein	-	up	2.02527	Function unknown	S
	SHJG_7679	hypothetical protein	-	up	4.85296	Function unknown	S
	SHJG_8286	putative calcium binding protein	-	up	2.40337	Function unknown	S
	SHJG_0844	antibiotic biosynthesis monooxygenase	-	up	3.14595	Function unknown	S
	SHJG_1001	hypothetical protein	-	up	3.33664	Function unknown	S
	SHJG_1002	hypothetical protein	-	up	2.82165	Function unknown	S
	SHJG_2143	hypothetical protein	-	up	2.09951	Function unknown	S
	SHJG_2460	ATP-NAD/AcoX kinase	-	up	3.08047	Function unknown	S
	SHJG_4058	hypothetical protein	-	up	2.61236	Function unknown	S
	SHJG_5958	hypothetical protein	-	up	2.64532	Function unknown	S
	SHJG_6418	Ku70/Ku80 protein	-	up	2.19936	Function unknown	S
	SHJG_7623	hypothetical protein	-	up	2.07955	Function unknown	S
Not in COG	SHJG_0003	hypothetical protein	-	down	2.00576	Not in COG	-
	SHJG_0004	hypothetical protein	-	down	3.34682	Not in COG	-
	SHJG_0074	IS4 family transposase	-	down	7.37326	Not in COG	-
	SHJG_0080	possible replication initiation protein	-	down	3.04237	Not in COG	-
	SHJG_0084	hypothetical protein	-	down	2.73523	Not in COG	-
	SHJG_0174	hypothetical protein	-	down	8.3308	Not in COG	-
	SHJG_0188	hydrolase	-	down	2.6041	Not in COG	-
	SHJG_0219	catechol 2,3-dioxygenase	-	down	3.63922	Not in COG	-
	SHJG_0234	hypothetical protein	-	down	4.76315	Not in COG	-
	SHJG_0256	NmrA-like protein (NmrA is a negative regulator involved in nitrogen metabolite repression)	-	down	2.37998	Not in COG	-
	SHJG_0291	ORF7-unknown	-	down	2.04298	Not in COG	-
	SHJG_0446	hypothetical protein	-	down	2.33366	Not in COG	-
	SHJG_1020	hypothetical protein	-	down	16.9614	Not in COG	-
	SHJG_1037	integral membrane protein	-	down	2.6955	Not in COG	-
	SHJG_1089	hypothetical protein	-	down	2.32817	Not in COG	-
	SHJG_1101	hypothetical protein	-	down	2.0523	Not in COG	-
	SHJG_1332	hypothetical protein	-	down	5.94831	Not in COG	-
	SHJG_1333	hypothetical protein	-	down	2.24121	Not in COG	-
	SHJG_1426	hypothetical protein	-	down	2.25299	Not in COG	-
	SHJG_1540	hypothetical protein	-	down	3.31665	Not in COG	-
	SHJG_1550	hypothetical protein	-	down	2.23277	Not in COG	-
	SHJG_1555	hypothetical protein	-	down	4.37198	Not in COG	-
	SHJG_1627	hypothetical protein	-	down	9.23086	Not in COG	-
	SHJG_1712	hypothetical protein	-	down	2.90139	Not in COG	-
	SHJG_1719	hypothetical protein	-	down	5.22845	Not in COG	-
	SHJG_1721	hypothetical protein	-	down	2.86357	Not in COG	-
	SHJG_1884	acetyltransferase	-	down	4.60813	Not in COG	-
	SHJG_1901	hypothetical protein	-	down	10.3161	Not in COG	-
	SHJG_1902	hypothetical protein	-	down	6.98363	Not in COG	-
	SHJG_1938	putative regulatory protein	-	down	3.47782	Not in COG	-
	SHJG_1956	hypothetical protein	-	down	4.05456	Not in COG	-
	SHJG_2003	hypothetical protein	-	down	2.64948	Not in COG	-
	SHJG_2059	hypothetical protein	-	down	2.18444	Not in COG	-
	SHJG_2115	regulatory protein	-	down	2.30911	Not in COG	-
	SHJG_2181	hypothetical protein	-	down	2.69479	Not in COG	-
	SHJG_2196	acetyltransferase	-	down	2.01755	Not in COG	-
	SHJG_2213	hypothetical protein	-	down	2.68103	Not in COG	-
	SHJG_2402	hypothetical protein	-	down	3.56732	Not in COG	-
	SHJG_2410	conserved hypothetical phage tail protein	-	down	4.81078	Not in COG	-
	SHJG_2412	hypothetical protein	-	down	3.1949	Not in COG	-
	SHJG_2414	conserved hypothetical phage tail protein	-	down	6.96871	Not in COG	-
	SHJG_2419	hypothetical protein	-	down	4.84576	Not in COG	-
	SHJG_2421	hypothetical protein	-	down	2.63816	Not in COG	-
	SHJG_2497	hypothetical protein	-	down	4.68506	Not in COG	-
	SHJG_2510	hypothetical protein	-	down	2.335	Not in COG	-
	SHJG_2599	hypothetical protein	-	down	4.57934	Not in COG	-
	SHJG_2611	hypothetical protein	-	down	2.93973	Not in COG	-
	SHJG_2634	hypothetical protein	-	down	2.03763	Not in COG	-
	SHJG_2677	hypothetical protein	-	down	4.59911	Not in COG	-
	SHJG_2785	hypothetical protein	-	down	2.1081	Not in COG	-
	SHJG_2828	metallo-beta-lactamase	-	down	2.10907	Not in COG	-
	SHJG_2957	hypothetical protein	-	down	2.04468	Not in COG	-
	SHJG_3030	transcriptional regulator	-	down	2.87465	Not in COG	-
	SHJG_3063	hypothetical protein	-	down	2.60549	Not in COG	-
	SHJG_3082	hypothetical protein	-	down	2.31441	Not in COG	-
	SHJG_3084	hypothetical protein	-	down	2.78646	Not in COG	-
	SHJG_3112	hypothetical protein	-	down	2.55486	Not in COG	-
	SHJG_3115	putative chaplin	-	down	2.70798	Not in COG	-
	SHJG_3195	teichoic acid biosynthesis protein C	-	down	2.14223	Not in COG	-
	SHJG_3295	hypothetical protein	-	down	2.47186	Not in COG	-
	SHJG_3452	hypothetical protein	-	down	2.1296	Not in COG	-
	SHJG_3496	hypothetical protein	-	down	2.6709	Not in COG	-
	SHJG_3534	hypothetical protein	-	down	3.32858	Not in COG	-
	SHJG_3555	hypothetical protein	-	down	5.25093	Not in COG	-
	SHJG_3558	hypothetical protein	-	down	2.47797	Not in COG	-
	SHJG_3622	hypothetical protein	-	down	2.86399	Not in COG	-
	SHJG_3697	hypothetical protein	-	down	4.28937	Not in COG	-
	SHJG_3703	hypothetical protein	-	down	5.33858	Not in COG	-
	SHJG_3726	secreted acid phosphatase	-	down	5.74982	Not in COG	-
	SHJG_3733	membrane protein	-	down	2.32923	Not in COG	-
	SHJG_3819	DNA-binding protein	-	down	2.69741	Not in COG	-
	SHJG_3907	integral membrane protein	-	down	2.20475	Not in COG	-
	SHJG_4054	hypothetical protein	-	down	2.35177	Not in COG	-
	SHJG_4069	hypothetical protein	-	down	2.0284	Not in COG	-
	SHJG_4079	membrane protein	-	down	2.13419	Not in COG	-
	SHJG_4114	hypothetical protein	-	down	3.02715	Not in COG	-
	SHJG_4133	hypothetical protein	-	down	11.0211	Not in COG	-
	SHJG_4151	hypothetical protein	-	down	2.33221	Not in COG	-
	SHJG_4191	hypothetical protein	-	down	2.49687	Not in COG	-
	SHJG_4242	hypothetical protein	-	down	2.82628	Not in COG	-
	SHJG_4261	secreted tripeptidyl aminopeptidase	-	down	4.72015	Not in COG	-
	SHJG_4310	hypothetical protein	-	down	3.22106	Not in COG	-
	SHJG_4352	hypothetical protein	-	down	2.3833	Not in COG	-
	SHJG_4353	hypothetical protein	-	down	2.09042	Not in COG	-
	SHJG_4378	secreted protein	-	down	2.14589	Not in COG	-
	SHJG_4412	hypothetical protein	-	down	2.97471	Not in COG	-
	SHJG_4540	hypothetical protein	-	down	2.43684	Not in COG	-
	SHJG_4589	hypothetical protein	-	down	2.23713	Not in COG	-
	SHJG_4692	hypothetical protein	-	down	2.39874	Not in COG	-
	SHJG_4699	hypothetical protein	-	down	2.5698	Not in COG	-
	SHJG_4700	chitinase promoter binding protein 1	-	down	2.70943	Not in COG	-
	SHJG_4713	hypothetical protein	-	down	3.0725	Not in COG	-
	SHJG_4746	hypothetical protein	-	down	2.81485	Not in COG	-
	SHJG_4788	hypothetical protein	-	down	6.60114	Not in COG	-
	SHJG_4795	hypothetical protein	-	down	2.24563	Not in COG	-
	SHJG_4834	dimeric protein	-	down	2.71837	Not in COG	-
	SHJG_4866	hypothetical protein	-	down	4.9733	Not in COG	-
	SHJG_4867	hypothetical protein	-	down	5.64756	Not in COG	-
	SHJG_4893	hypothetical protein	-	down	4.25638	Not in COG	-
	SHJG_4908	hypothetical protein	-	down	4.98316	Not in COG	-
	SHJG_5049	small membrane protein	-	down	2.3833	Not in COG	-
	SHJG_5105	hypothetical protein	-	down	3.62013	Not in COG	-
	SHJG_5141	hypothetical protein	-	down	8.61801	Not in COG	-
	SHJG_5205	hypothetical protein	-	down	2.52354	Not in COG	-
	SHJG_5209	regulatory protein	-	down	2.28459	Not in COG	-
	SHJG_5212	putative septation inhibitor protein	-	down	2.49547	Not in COG	-
	SHJG_5258	hypothetical protein	-	down	2.3788	Not in COG	-
	SHJG_5288	integral membrane protein	-	down	2.71479	Not in COG	-
	SHJG_5340	hypothetical protein	-	down	2.95239	Not in COG	-
	SHJG_5376	hypothetical protein	-	down	2.43467	Not in COG	-
	SHJG_5379	hypothetical protein	-	down	2.18543	Not in COG	-
	SHJG_5413	hypothetical protein	-	down	2.14588	Not in COG	-
	SHJG_5458	small membrane protein	-	down	2.00379	Not in COG	-
	SHJG_5505	hypothetical protein	-	down	7.67243	Not in COG	-
	SHJG_5518	DNA-binding protein	-	down	4.52294	Not in COG	-
	SHJG_5597	hypothetical protein	-	down	9.51545	Not in COG	-
	SHJG_5615	hypothetical protein	-	down	2.22359	Not in COG	-
	SHJG_5616	hypothetical protein	-	down	7.72215	Not in COG	-
	SHJG_5617	hypothetical protein	-	down	5.77539	Not in COG	-
	SHJG_5779	putative lipoprotein	-	down	2.99993	Not in COG	-
	SHJG_5888	hypothetical protein	-	down	2.50029	Not in COG	-
	SHJG_5927	hypothetical protein	-	down	2.03127	Not in COG	-
	SHJG_6000	hypothetical protein	-	down	2.46993	Not in COG	-
	SHJG_6055	DNA-binding protein	-	down	2.8514	Not in COG	-
	SHJG_6056	hypothetical protein	-	down	3.42285	Not in COG	-
	SHJG_6116	integral membrane protein	-	down	13.4784	Not in COG	-
	SHJG_6117	hypothetical protein	-	down	4.4327	Not in COG	-
	SHJG_6118	secreted protein	-	down	4.26084	Not in COG	-
	SHJG_6143	WhiB family transcriptional regulator	-	down	3.16678	Not in COG	-
	SHJG_6162	hypothetical protein	-	down	3.21335	Not in COG	-
	SHJG_6163	hypothetical protein	-	down	2.80365	Not in COG	-
	SHJG_6165	ATP-binding protein	-	down	2.61303	Not in COG	-
	SHJG_6205	hypothetical protein	-	down	2.25059	Not in COG	-
	SHJG_6225	small membrane protein	-	down	3.16772	Not in COG	-
	SHJG_6265	hypothetical protein	-	down	6.56808	Not in COG	-
	SHJG_6271	ATP-binding protein	-	down	2.29826	Not in COG	-
	SHJG_6283	hypothetical protein	-	down	2.41957	Not in COG	-
	SHJG_6296	hypothetical protein	-	down	3.77229	Not in COG	-
	SHJG_6339	hypothetical protein	-	down	3.81315	Not in COG	-
	SHJG_6369	superoxide dismutase	-	down	3.20404	Not in COG	-
	SHJG_6383	hypothetical protein	-	down	2.05346	Not in COG	-
	SHJG_6423	hypothetical protein	-	down	4.66424	Not in COG	-
	SHJG_6424	lipoprotein	-	down	2.61257	Not in COG	-
	SHJG_6524	hypothetical protein	-	down	3.93674	Not in COG	-
	SHJG_6526	hypothetical protein	-	down	8.6826	Not in COG	-
	SHJG_6528	hypothetical protein	-	down	8.14856	Not in COG	-
	SHJG_6555	hypothetical protein	-	down	9.27895	Not in COG	-
	SHJG_6602	hypothetical protein	-	down	2.56239	Not in COG	-
	SHJG_6640	hypothetical protein	-	down	17.6614	Not in COG	-
	SHJG_6641	DNA-binding protein	-	down	37.8054	Not in COG	-
	SHJG_6644	hypothetical protein	-	down	4.74231	Not in COG	-
	SHJG_6668	hypothetical protein	-	down	2.03341	Not in COG	-
	SHJG_6681	hypothetical protein	-	down	2.43274	Not in COG	-
	SHJG_6733	putative membrane protein	-	down	2.53408	Not in COG	-
	SHJG_6742	hypothetical protein	-	down	2.65887	Not in COG	-
	SHJG_6782	secreted protein	-	down	2.98228	Not in COG	-
	SHJG_6810	hypothetical protein	-	down	2.46552	Not in COG	-
	SHJG_6814	hypothetical protein	-	down	2.20961	Not in COG	-
	SHJG_6843	DNA-binding protein	-	down	2.7687	Not in COG	-
	SHJG_6861	cysteine dioxygenase	-	down	5.68046	Not in COG	-
	SHJG_6882	putative regulator component	-	down	3.00029	Not in COG	-
	SHJG_6922	hypothetical protein	-	down	2.06877	Not in COG	-
	SHJG_7000	hypothetical protein	-	down	11.2933	Not in COG	-
	SHJG_7031	hypothetical protein	-	down	2.34912	Not in COG	-
	SHJG_7032	integral membrane protein	-	down	2.17266	Not in COG	-
	SHJG_7033	large membrane protein	-	down	2.18514	Not in COG	-
	SHJG_7118	secreted protein	-	down	33.0379	Not in COG	-
	SHJG_7121	hypothetical protein	-	down	2.03428	Not in COG	-
	SHJG_7148	germacradienol synthase	-	down	2.20717	Not in COG	-
	SHJG_7162	hypothetical protein	-	down	5.16658	Not in COG	-
	SHJG_7287	hypothetical protein	-	down	4.25457	Not in COG	-
	SHJG_7319	gamma-butyrolactone biosynthesis protein	-	down	2.14564	Not in COG	-
	SHJG_7326	hypothetical protein	-	down	2.30657	Not in COG	-
	SHJG_7329	hypothetical protein	-	down	16.4746	Not in COG	-
	SHJG_7336	ArsR-family transcriptional regulator	-	down	3.60777	Not in COG	-
	SHJG_7484	hypothetical protein	-	down	2.03827	Not in COG	-
	SHJG_7589	hypothetical protein	-	down	2.25951	Not in COG	-
	SHJG_7597	hypothetical protein	-	down	3.28129	Not in COG	-
	SHJG_7661	small hydrophobic secreted protein	-	down	2.44805	Not in COG	-
	SHJG_7757	hypothetical protein	-	down	4.60182	Not in COG	-
	SHJG_7795	peptidoglycan-binding domain 1 protein	-	down	2.71975	Not in COG	-
	SHJG_7796	hypothetical protein	-	down	2.15825	Not in COG	-
	SHJG_7822	hypothetical protein	-	down	3.56236	Not in COG	-
	SHJG_7823	hypothetical protein	-	down	4.08224	Not in COG	-
	SHJG_7876	hypothetical protein	-	down	2.2146	Not in COG	-
	SHJG_7934	hypothetical protein	-	down	2.73053	Not in COG	-
	SHJG_7951	hypothetical protein	-	down	2.55703	Not in COG	-
	SHJG_7975	hypothetical protein	-	down	2.90755	Not in COG	-
	SHJG_8083	hypothetical protein	-	down	2.17999	Not in COG	-
	SHJG_8164	putative secreted protein	-	down	3.24822	Not in COG	-
	SHJG_8221	hypothetical protein	-	down	7.73016	Not in COG	-
	SHJG_8222	putative secreted protein	-	down	5.74227	Not in COG	-
	SHJG_8245	hypothetical protein	-	down	2.18245	Not in COG	-
	SHJG_8300	hypothetical protein	-	down	3.25952	Not in COG	-
	SHJG_8337	hypothetical protein	-	down	3.35696	Not in COG	-
	SHJG_8419	secreted extracellular small neutral protease	-	down	27.1125	Not in COG	-
	SHJG_8466	putative MFS peamease	-	down	16.0123	Not in COG	-
	SHJG_8592	hypothetical protein	-	down	2.28794	Not in COG	-
	SHJG_8632	putative L-tyosine 3-hydroxylase	-	down	230.721	Not in COG	-
	SHJG_8633	putative L-DOPA 2,3-dioxygenase	-	down	268.449	Not in COG	-
	SHJG_8636	hypothetical protein	-	down	3.30542	Not in COG	-
	SHJG_8642	hypothetical protein	-	down	3.19201	Not in COG	-
	SHJG_8643	hypothetical protein	-	down	3.26647	Not in COG	-
	SHJG_8660	hypothetical protein	-	down	1915.88	Not in COG	-
	SHJG_8665	hypothetical protein	-	down	6.98934	Not in COG	-
	SHJG_8680	metalloprotease	-	down	10.426	Not in COG	-
	SHJG_8685	hypothetical protein	-	down	4.19299	Not in COG	-
	SHJG_8715	hypothetical protein	-	down	3.72403	Not in COG	-
	SHJG_8716	putative ATP/GTP binding protein	-	down	2.52452	Not in COG	-
	SHJG_8721	hypothetical protein	-	down	6.55643	Not in COG	-
	SHJG_8809	hypothetical protein	-	down	3.17895	Not in COG	-
	SHJG_8810	neutral zinc metalloprotease	-	down	3.63479	Not in COG	-
	SHJG_8824	hypothetical protein	-	down	2.83677	Not in COG	-
	SHJG_8838	hypothetical protein	-	down	4.54651	Not in COG	-
	SHJG_8844	hypothetical protein	-	down	4.35158	Not in COG	-
	SHJG_0011	putative helicase	-	up	2.05073	Not in COG	-
	SHJG_0019	RacO protein	-	up	2.10037	Not in COG	-
	SHJG_0037	putative telomere-associated protein	-	up	2.5034	Not in COG	-
	SHJG_0038	hypothetical protein	-	up	2.28885	Not in COG	-
	SHJG_0039	putative terminal protein	-	up	2.05169	Not in COG	-
	SHJG_0070	hypothetical protein	-	up	2.18249	Not in COG	-
	SHJG_0087	hypothetical protein	-	up	2.22537	Not in COG	-
	SHJG_0090	transposase	-	up	4.22526	Not in COG	-
	SHJG_0104	hypothetical protein	-	up	2.71311	Not in COG	-
	SHJG_0129	transposase	-	up	4.45736	Not in COG	-
	SHJG_0175	transposase	-	up	3.95059	Not in COG	-
	SHJG_0189	possible transposase	-	up	2.3909	Not in COG	-
	SHJG_0214	hypothetical protein	-	up	2.0189	Not in COG	-
	SHJG_0270	ORF3-Transposase	-	up	4.40387	Not in COG	-
	SHJG_0302	hypothetical protein	-	up	6.2119	Not in COG	-
	SHJG_0327	hypothetical protein	-	up	168.503	Not in COG	-
	SHJG_0328	hypothetical protein	-	up	2.0304	Not in COG	-
	SHJG_0331	acetyltransferase	-	up	2.17087	Not in COG	-
	SHJG_0339	hypothetical protein	-	up	4.51388	Not in COG	-
	SHJG_0349	regulator	-	up	3.77953	Not in COG	-
	SHJG_0357	hypothetical protein	-	up	2.21798	Not in COG	-
	SHJG_0363	hypothetical protein	-	up	2.09118	Not in COG	-
	SHJG_0386	transposase	-	up	2.31722	Not in COG	-
	SHJG_0388	transcription factor	-	up	3.26801	Not in COG	-
	SHJG_0391	regulator	-	up	2.9237	Not in COG	-
	SHJG_0401	hypothetical protein	-	up	4.86681	Not in COG	-
	SHJG_0410	hypothetical protein	-	up	2.82672	Not in COG	-
	SHJG_0418	hypothetical protein	-	up	2.73407	Not in COG	-
	SHJG_0422	DNA-binding protein	-	up	2.72782	Not in COG	-
	SHJG_0427	TetR-family transcriptional regulator	-	up	2.78133	Not in COG	-
	SHJG_0434	hypothetical protein	-	up	2.27651	Not in COG	-
	SHJG_0468	DNA-binding protein	-	up	3.53341	Not in COG	-
	SHJG_0476	hypothetical protein	-	up	4.23698	Not in COG	-
	SHJG_0478	hypothetical protein	-	up	4.41714	Not in COG	-
	SHJG_0505	hypothetical protein	-	up	2.94764	Not in COG	-
	SHJG_0514	hypothetical protein	-	up	2.40705	Not in COG	-
	SHJG_0515	cell division protein, regulatory protein	-	up	3.50341	Not in COG	-
	SHJG_0516	transcriptional regulator	-	up	2.54375	Not in COG	-
	SHJG_0535	dioxygenase beta subunit	-	up	2.34654	Not in COG	-
	SHJG_0569	hypothetical protein	-	up	2.31898	Not in COG	-
	SHJG_0623	hypothetical protein	-	up	3.0621	Not in COG	-
	SHJG_0626	hypothetical protein	-	up	2.72061	Not in COG	-
	SHJG_0630	hypothetical protein	-	up	2.07213	Not in COG	-
	SHJG_0707	50S ribosomal protein L36	-	up	2.68372	Not in COG	-
	SHJG_0715	hypothetical protein	-	up	2.29862	Not in COG	-
	SHJG_0716	hypothetical protein	-	up	2.5344	Not in COG	-
	SHJG_0735	integral membrane protein	-	up	3.59919	Not in COG	-
	SHJG_0753	hypothetical protein	-	up	2.93076	Not in COG	-
	SHJG_0757	hypothetical protein	-	up	2.0543	Not in COG	-
	SHJG_0791	hypothetical protein	-	up	2.15829	Not in COG	-
	SHJG_0794	hypothetical protein	-	up	2.35909	Not in COG	-
	SHJG_0819	hypothetical protein	-	up	2.02704	Not in COG	-
	SHJG_0821	GCN5-related N-acetyltransferase	-	up	2.04353	Not in COG	-
	SHJG_0944	hypothetical protein	-	up	2.03462	Not in COG	-
	SHJG_0954	hypothetical protein	-	up	2.08522	Not in COG	-
	SHJG_0966	hypothetical protein	-	up	4.9424	Not in COG	-
	SHJG_0979	integral membrane protein	-	up	2.43338	Not in COG	-
	SHJG_1061	hypothetical protein	-	up	3.35194	Not in COG	-
	SHJG_1116	hypothetical protein	-	up	2.79546	Not in COG	-
	SHJG_1123	peptidase	-	up	2.46616	Not in COG	-
	SHJG_1137	hypothetical protein	-	up	2.03983	Not in COG	-
	SHJG_1269	hypothetical protein	-	up	3.14614	Not in COG	-
	SHJG_1316	monooxygenase	-	up	79.7084	Not in COG	-
	SHJG_1336	Shy6-putative polyketide cyclase	-	up	2.0685	Not in COG	-
	SHJG_1361	hypothetical protein	-	up	2.01764	Not in COG	-
	SHJG_1372	hypothetical protein	-	up	2.25562	Not in COG	-
	SHJG_1375	hypothetical protein	-	up	2.08597	Not in COG	-
	SHJG_1421	DNA-binding protein	-	up	3.82552	Not in COG	-
	SHJG_1431	hypothetical protein	-	up	2.11612	Not in COG	-
	SHJG_1456	hypothetical protein	-	up	2.33923	Not in COG	-
	SHJG_1470	hypothetical protein	-	up	2.7542	Not in COG	-
	SHJG_1473	hypothetical protein	-	up	2.2811	Not in COG	-
	SHJG_1479	transposase	-	up	3.72189	Not in COG	-
	SHJG_1533	hypothetical protein	-	up	2.00361	Not in COG	-
	SHJG_1553	hypothetical protein	-	up	3.08183	Not in COG	-
	SHJG_1563	hypothetical protein	-	up	2.30421	Not in COG	-
	SHJG_1620	hypothetical protein	-	up	2.84494	Not in COG	-
	SHJG_1628	hypothetical protein	-	up	2.14956	Not in COG	-
	SHJG_1726	hypothetical protein	-	up	2.81997	Not in COG	-
	SHJG_1730	hypothetical protein	-	up	4.10977	Not in COG	-
	SHJG_1842	hypothetical protein	-	up	2.10746	Not in COG	-
	SHJG_1863	hypothetical protein	-	up	2.62513	Not in COG	-
	SHJG_1942	hypothetical protein	-	up	2.47013	Not in COG	-
	SHJG_1964	hypothetical protein	-	up	2.32869	Not in COG	-
	SHJG_1996	chitosanase	-	up	2.063	Not in COG	-
	SHJG_2058	sugar hydrolase	-	up	3.33629	Not in COG	-
	SHJG_2134	melibiase	-	up	2.36238	Not in COG	-
	SHJG_2139	serine protease precursor	-	up	5.17209	Not in COG	-
	SHJG_2190	hydrolase	-	up	2.29745	Not in COG	-
	SHJG_2345	hypothetical protein	-	up	5.62449	Not in COG	-
	SHJG_2518	hypothetical protein	-	up	3.26239	Not in COG	-
	SHJG_2520	hypothetical protein	-	up	9.02155	Not in COG	-
	SHJG_2612	hypothetical protein	-	up	2.27681	Not in COG	-
	SHJG_2751	hypothetical protein	-	up	2.08159	Not in COG	-
	SHJG_2789	hypothetical protein	-	up	2.48714	Not in COG	-
	SHJG_2849	hypothetical protein	-	up	2.8511	Not in COG	-
	SHJG_2992	TetR-family transcriptional regulator	-	up	2.99475	Not in COG	-
	SHJG_3157	hypothetical protein	-	up	2.99739	Not in COG	-
	SHJG_3166	regulator	-	up	2.10257	Not in COG	-
	SHJG_3205	hypothetical protein	-	up	2.34493	Not in COG	-
	SHJG_3250	secreted protein	-	up	2.03395	Not in COG	-
	SHJG_3251	secreted protein	-	up	3.53618	Not in COG	-
	SHJG_3260	hypothetical protein	-	up	3.41763	Not in COG	-
	SHJG_3297	hypothetical protein	-	up	2.4211	Not in COG	-
	SHJG_3304	hypothetical protein	-	up	3.17219	Not in COG	-
	SHJG_3379	hypothetical protein	-	up	2.76442	Not in COG	-
	SHJG_3524	ArsR-family transcriptional regulator	-	up	2.38242	Not in COG	-
	SHJG_3533	hypothetical protein	-	up	3.0745	Not in COG	-
	SHJG_3657	cobalamin (5'-phosphate) synthase	-	up	2.07471	Not in COG	-
	SHJG_3686	integral membrane protein	-	up	2.06557	Not in COG	-
	SHJG_3690	integral membrane protein	-	up	2.13012	Not in COG	-
	SHJG_3738	hypothetical protein	-	up	2.89206	Not in COG	-
	SHJG_3766	hypothetical protein	-	up	2.01188	Not in COG	-
	SHJG_3826	hypothetical protein	-	up	3.51954	Not in COG	-
	SHJG_3851	hypothetical protein	-	up	2.07938	Not in COG	-
	SHJG_4140	hypothetical protein	-	up	3.02183	Not in COG	-
	SHJG_4182	hypothetical protein	-	up	2.55709	Not in COG	-
	SHJG_4188	hypothetical protein	-	up	15.8264	Not in COG	-
	SHJG_4204	hypothetical protein	-	up	3.96311	Not in COG	-
	SHJG_4318	hypothetical protein	-	up	6.44933	Not in COG	-
	SHJG_4497	hypothetical protein	-	up	2.48977	Not in COG	-
	SHJG_4511	hypothetical protein	-	up	3.56383	Not in COG	-
	SHJG_4517	hypothetical protein	-	up	2.08253	Not in COG	-
	SHJG_4566	transposase	-	up	4.64943	Not in COG	-
	SHJG_4567	secreted protein	-	up	2.02947	Not in COG	-
	SHJG_4694	hypothetical protein	-	up	4.59288	Not in COG	-
	SHJG_4709	secreted protein	-	up	2.0442	Not in COG	-
	SHJG_4722	secreted protein	-	up	3.0528	Not in COG	-
	SHJG_4879	hypothetical protein	-	up	2.16916	Not in COG	-
	SHJG_4889	hypothetical protein	-	up	2.11386	Not in COG	-
	SHJG_5007	hypothetical protein	-	up	2.56555	Not in COG	-
	SHJG_5033	hypothetical protein	-	up	2.00006	Not in COG	-
	SHJG_5146	membrane spanning protein	-	up	2.27509	Not in COG	-
	SHJG_5266	hypothetical protein	-	up	2.55116	Not in COG	-
	SHJG_5286	hypothetical protein	-	up	2.80699	Not in COG	-
	SHJG_5320	hypothetical protein	-	up	2.02519	Not in COG	-
	SHJG_5323	hypothetical protein	-	up	3.20776	Not in COG	-
	SHJG_5343	hypothetical protein	-	up	3.8119	Not in COG	-
	SHJG_5352	hypothetical protein	-	up	2.39836	Not in COG	-
	SHJG_5593	hypothetical protein	-	up	3.94551	Not in COG	-
	SHJG_5649	hypothetical protein	-	up	2.17755	Not in COG	-
	SHJG_5655	hypothetical protein	-	up	7.91652	Not in COG	-
	SHJG_5693	hypothetical protein	-	up	3.21921	Not in COG	-
	SHJG_5759	hypothetical protein	-	up	2.59734	Not in COG	-
	SHJG_5850	hypothetical protein	-	up	2.91514	Not in COG	-
	SHJG_5988	hypothetical protein	-	up	2.8899	Not in COG	-
	SHJG_6048	hypothetical protein	-	up	3.96019	Not in COG	-
	SHJG_6248	hypothetical protein	-	up	2.19368	Not in COG	-
	SHJG_6358	hypothetical protein	-	up	2.48717	Not in COG	-
	SHJG_6408	hypothetical protein	-	up	5.33163	Not in COG	-
	SHJG_6466	hypothetical protein	-	up	2.2611	Not in COG	-
	SHJG_6572	hypothetical protein	-	up	2.21763	Not in COG	-
	SHJG_6589	small membrane hydrophobic protein	-	up	52.5176	Not in COG	-
	SHJG_6593	hypothetical protein	-	up	3.38999	Not in COG	-
	SHJG_6656	hypothetical protein	-	up	2.33769	Not in COG	-
	SHJG_6710	hypothetical protein	-	up	2.03175	Not in COG	-
	SHJG_6807	hypothetical protein	-	up	2.40518	Not in COG	-
	SHJG_6827	hypothetical protein	-	up	2.31398	Not in COG	-
	SHJG_6828	hypothetical protein	-	up	2.66422	Not in COG	-
	SHJG_6851	branched-chain amino acid transport	-	up	2.75494	Not in COG	-
	SHJG_6876	hypothetical protein	-	up	2.68061	Not in COG	-
	SHJG_6879	putative chitinase	-	up	2.01276	Not in COG	-
	SHJG_6889	transmembrane protein	-	up	2.79443	Not in COG	-
	SHJG_7141	hypothetical protein	-	up	2.13676	Not in COG	-
	SHJG_7472	hypothetical protein	-	up	2.24336	Not in COG	-
	SHJG_7498	cellulose 1,4-beta-cellobiosidase	-	up	4.60494	Not in COG	-
	SHJG_7680	integral membrane efflux protein	-	up	2.35301	Not in COG	-
	SHJG_7944	hypothetical protein	-	up	12.5995	Not in COG	-
	SHJG_8067	hypothetical protein	-	up	3.31467	Not in COG	-
	SHJG_8105	hypothetical protein	-	up	2.22305	Not in COG	-
	SHJG_8167	hypothetical protein	-	up	2.02028	Not in COG	-
	SHJG_8174	hypothetical protein	-	up	3.73663	Not in COG	-
	SHJG_8175	hypothetical protein	-	up	2.66742	Not in COG	-
	SHJG_8186	hypothetical protein	-	up	4.10465	Not in COG	-
	SHJG_8209	hypothetical protein	-	up	2.27789	Not in COG	-
	SHJG_8394	secreted serine protease	-	up	23.3301	Not in COG	-
	SHJG_8703	methyltransferase type 12	-	up	2.33529	Not in COG	-
	SHJG_8747	hypothetical protein	-	up	3.43428	Not in COG	-
	SHJG_8819	hypothetical protein	-	up	2.66746	Not in COG	-
	SHJG_8863	hypothetical protein	-	up	2.05109	Not in COG	-
	SHJG_8867	hypothetical protein	-	up	2.65966	Not in COG	-

## Sheet: Specific DEGs in NRRL8165
Description	Gene	Gene product	Locus	Regulation	Fold Change	COG	COG (s)
Avermection biosynthesis	SAV_935	LuxR-family transcriptional regulator	aveR	down	2.58313	Transcription	K
	SAV_936	C-5 ketoreductase	aveF	down	4.95012	Lipid metabolism	I
	SAV_937	C5-O-methyltransferase	aveD	down	5.34081	Secondary metabolites biosynthesis, transport, and catabolism	Q
	SAV_938	type I polyketide synthase AVES 1	aveA1	down	5.71802	Secondary metabolites biosynthesis, transport, and catabolism	Q
	SAV_939	type I polyketide synthase AVES 2	aveA2	down	4.53201	Secondary metabolites biosynthesis, transport, and catabolism	Q
	SAV_941	cytochrome P450 hydroxylase	aveE	down	7.26545	Secondary metabolites biosynthesis, transport, and catabolism	Q
	SAV_942	type I polyketide synthase AVES 3	aveA3	down	10.4875	Secondary metabolites biosynthesis, transport, and catabolism	Q
	SAV_943	type I polyketide synthase AVES 4	aveA4	down	9.53617	Secondary metabolites biosynthesis, transport, and catabolism	Q
	SAV_944	reductase	orf-1	down	3.87885	Lipid metabolism	I
	SAV_945	glycosyl transferase	aveBI	down	3.1448	Carbohydrate transport and metabolism	G
	SAV_946	dTDP-glucose 4,6-dehydratase	aveBII	down	2.69041	Cell envelope biogenesis, outer membrane	M
	SAV_947	glucose-1-phosphate thymidyltransferase	aveBIII	down	12.3189	Cell envelope biogenesis, outer membrane	M
	SAV_948	dTDP-4-keto-6-deoxy-L-hexose 4-reductase	aveBIV	down	8.48382	Cell envelope biogenesis, outer membrane	M
Carotenoid biosynthesis	SAV_1019	beta-carotene desaturase/methylase	crtU	down	8.53117	Function unknown	S
	SAV_1020	methyltransferase	crtT	down	2.64369	Secondary metabolites biosynthesis, transport, and catabolism	Q
	SAV_1021	lycopene cyclase	crtY	down	4.92821	Not in COG	-
	SAV_1022	polyprenyl diphosphate synthase	crtE	down	6.15747	Coenzyme metabolism	H
	SAV_1024	phytoene synthase	crtB	down	7.93503	Lipid metabolism	I
	SAV_1025	methylesterase	crtV	down	7.78865	Inorganic ion transport and metabolism	P
PKS biosynthesis	SAV_2277	thioesterase	-	down	4.80003	Secondary metabolites biosynthesis, transport, and catabolism	Q
	SAV_2278	F420-dependent dehydrogenase	-	down	25.6522	Energy production and conversion	C
	SAV_2279	acyl-CoA synthetase	-	down	26.1679	Lipid metabolism	I
	SAV_2280	modular polyketide synthase	pks3-1	down	4.22589	Secondary metabolites biosynthesis, transport, and catabolism	Q
	SAV_2281	modular polyketide synthase	pks3-2	down	3.90744	Secondary metabolites biosynthesis, transport, and catabolism	Q
	SAV_2282	acyl carrier protein	pks3-3	down	5.42484	Secondary metabolites biosynthesis, transport, and catabolism	Q
Oligomycin biosynthesis	SAV_2890	crotonyl-CoA reductase	ccrA1	down	17.5271	Energy production and conversion	C
	SAV_2891	hypothetical protein	-	down	45.225	Carbohydrate transport and metabolism	G
	SAV_2892	modular polyketide synthase	olmA4	down	2.83276	Secondary metabolites biosynthesis, transport, and catabolism	Q
	SAV_2893	modular polyketide synthase	olmA5	down	3.0295	Secondary metabolites biosynthesis, transport, and catabolism	Q
	SAV_2894	cytochrome P450 hydroxylase	olmB	down	19.7509	Secondary metabolites biosynthesis, transport, and catabolism	Q
	SAV_2895	modular polyketide synthase	olmA7	down	7.51866	Secondary metabolites biosynthesis, transport, and catabolism	Q
	SAV_2896	modular polyketide synthase	olmA6	down	5.24519	Secondary metabolites biosynthesis, transport, and catabolism	Q
	SAV_2898	modular polyketide synthase	olmA2	down	5.25671	Secondary metabolites biosynthesis, transport, and catabolism	Q
	SAV_2899	modular polyketide synthase	olmA1	down	2.42395	Secondary metabolites biosynthesis, transport, and catabolism	Q
	SAV_2901	LuxR-family transcriptional regulator	olmRII	down	4.15653	Transcription	K
	SAV_2902	LuxR-family transcriptional regulator	olmRI	down	3.97538	Signal transduction mechanisms	T
	SAV_2903	thioesterase	olmC	down	2.9372	Secondary metabolites biosynthesis, transport, and catabolism	Q
NRPS biosynthesis	SAV_3155	MbtH-like protein	-	down	11.809	Function unknown	S
	SAV_3156	non-ribosomal peptide synthetase	nrps3-1	down	7.73014	Secondary metabolites biosynthesis, transport, and catabolism	Q
	SAV_3157	export protein	-	down	4.48224	Carbohydrate transport and metabolism	G
	SAV_3158	non-ribosomal peptide synthetase	nrps3-2	down	8.38321	Secondary metabolites biosynthesis, transport, and catabolism	Q
	SAV_3159	non-ribosomal peptide synthetase	nrps3-3	down	13.7186	Secondary metabolites biosynthesis, transport, and catabolism	Q
	SAV_3160	aminotransferase	-	down	29.2842	Amino acid transport and metabolism	E
	SAV_3161	diaminopimelate epimerase	dapF	down	23.6262	Amino acid transport and metabolism	E
	SAV_3162	hypothetical protein	-	down	47.7796	Function unknown	S
	SAV_3163	hypothetical protein	-	down	29.5105	Not in COG	-
	SAV_3164	hypothetical protein	-	down	20.3055	Not in COG	-
Ochronotic pigment synthesis	SAV_5149	4-hydroxyphenylpyruvate dioxygenase	hpd	up	4.34973	Amino acid transport and metabolism	E
PKS biosynthesis	SAV_7184	modular polyketide synthase	pks4	down	13.5684	Secondary metabolites biosynthesis, transport, and catabolism	Q
Others
Amino acid transport and metabolism	SAV_245	LysE-family efflux protein	-	down	2.08481	Amino acid transport and metabolism	E
	SAV_363	hypothetical protein	-	down	2.95226	Amino acid transport and metabolism	E
	SAV_1037	neutral zinc metalloprotease	-	down	11.8086	Amino acid transport and metabolism	E
	SAV_1190	ABC transporter substrate-binding protein	-	down	33.8517	Amino acid transport and metabolism	E
	SAV_1191	branched-chain amino acid ABC transporter permease protein	-	down	46.4906	Amino acid transport and metabolism	E
	SAV_1192	branched-chain amino acid ABC transporter permease protein	-	down	16.0588	Amino acid transport and metabolism	E
	SAV_1194	ABC transporter ATP-binding protein	-	down	4.61858	Amino acid transport and metabolism	E
	SAV_1366	metalloprotease	-	down	3.04191	Amino acid transport and metabolism	E
	SAV_1628	L-threonine 3-dehydrogenase	tdh	down	2.89459	Amino acid transport and metabolism	E
	SAV_1730	proline racemase	-	down	2.15708	Amino acid transport and metabolism	E
	SAV_1963	glutamate uptake system ATP-binding protein	gluA1	down	2.32817	Amino acid transport and metabolism	E
	SAV_2285	ornithine aminotransferase	rocD3	down	39.258	Amino acid transport and metabolism	E
	SAV_2293	amino acid permease	-	down	3.57373	Amino acid transport and metabolism	E
	SAV_2471	metallopeptidase	-	down	7.0208	Amino acid transport and metabolism	E
	SAV_2589	polyamine ABC transporter permease protein	-	down	2.8718	Amino acid transport and metabolism	E
	SAV_3176	ABC transporter integral membrane protein	bldKA2	down	2.76787	Amino acid transport and metabolism	E
	SAV_3421	glutathionylspermidine synthase	-	down	2.29733	Amino acid transport and metabolism	E
	SAV_3758	hypothetical protein	-	down	2.11608	Amino acid transport and metabolism	E
	SAV_4543	amino acid permease	-	down	2.29279	Amino acid transport and metabolism	E
	SAV_5395	aminopeptidase N	pepN1	down	2.10646	Amino acid transport and metabolism	E
	SAV_5599	hypothetical protein	-	down	6.27701	Amino acid transport and metabolism	E
	SAV_5600	metalloprotease	-	down	7.93807	Amino acid transport and metabolism	E
	SAV_5765	aminotransferase	-	down	2.72874	Amino acid transport and metabolism	E
	SAV_6110	hypothetical protein	-	down	2.58068	Amino acid transport and metabolism	E
	SAV_6220	branched-chain amino acid ABC transporter ATP-binding protein	-	down	4.96086	Amino acid transport and metabolism	E
	SAV_6394	hypothetical protein	-	down	2.34181	Amino acid transport and metabolism	E
	SAV_6709	amino acid permease	-	down	11.9213	Amino acid transport and metabolism	E
	SAV_6950	N-methyltryptophan oxidase	solA	down	11.3306	Amino acid transport and metabolism	E
	SAV_752	hypothetical protein	-	up	5.66953	Amino acid transport and metabolism	E
	SAV_773	hypothetical protein	-	up	2.18471	Amino acid transport and metabolism	E
	SAV_801	argininosuccinate synthase	argG1	up	8.82046	Amino acid transport and metabolism	E
	SAV_963	glutathione-independent formaldehyde dehydrogenase	fdhA	up	2.96932	Amino acid transport and metabolism	E
	SAV_1487	hypothetical protein	-	up	7.71404	Amino acid transport and metabolism	E
	SAV_1488	L-threonine aldolase	ltaA	up	38.7819	Amino acid transport and metabolism	E
	SAV_1736	ABC transporter permease protein	-	up	2.50737	Amino acid transport and metabolism	E
	SAV_1737	ABC transporter binding protein	-	up	3.05832	Amino acid transport and metabolism	E
	SAV_2129	phosphoadenosine phosphosulfate reductase	cysH	up	3.31707	Amino acid transport and metabolism	E
	SAV_2131	sulfate adenylyltransferase subunit 2	cysD1	up	4.36027	Amino acid transport and metabolism	E
	SAV_2313	sulfate adenylyltransferase subunit 2	cysD2	up	4.28335	Amino acid transport and metabolism	E
	SAV_2521	dihydrodipicolinate reductase	dapB	up	2.17582	Amino acid transport and metabolism	E
	SAV_2583	4-aminobutyrate aminotransferase	gabT	up	2.36538	Amino acid transport and metabolism	E
	SAV_2685	isopropylmalate isomerase small subunit	leuD	up	2.10848	Amino acid transport and metabolism	E
	SAV_2931	hypothetical protein	-	up	2.58024	Amino acid transport and metabolism	E
	SAV_2933	L-cysteine desulfurase (pyridoxal phosphate-dependent)	iscS	up	5.63853	Amino acid transport and metabolism	E
	SAV_2988	superoxide dismutase	sodN	up	3.59547	Amino acid transport and metabolism	E
	SAV_3025	sodium/proline symporter	-	up	2.3559	Amino acid transport and metabolism	E
	SAV_4559	aspartate kinase	lysC	up	2.10392	Amino acid transport and metabolism	E
	SAV_4716	dihydroxy-acid dehydratase	ilvD1	up	2.51993	Amino acid transport and metabolism	E
	SAV_5075	NAD-glutamate dehydrogenase	-	up	2.16214	Amino acid transport and metabolism	E
	SAV_5145	ABC transporter permease protein	-	up	2.18041	Amino acid transport and metabolism	E
	SAV_5228	amino acid ABC transporter integral membrane protein	-	up	2.03439	Amino acid transport and metabolism	E
	SAV_5230	ABC transporter substrate-binding protein	-	up	2.37446	Amino acid transport and metabolism	E
	SAV_5285	agmatinase	speB	up	3.75088	Amino acid transport and metabolism	E
	SAV_5286	acetolactate synthase	ilvB4	up	2.66192	Amino acid transport and metabolism	E
	SAV_5397	aspartate-semialdehyde dehydrogenase	asd2	up	2.66639	Amino acid transport and metabolism	E
	SAV_5425	gamma-aminobutyrate permease	gabP	up	2.35295	Amino acid transport and metabolism	E
	SAV_5608	ABC transporter ATP-binding protein	-	up	2.52079	Amino acid transport and metabolism	E
	SAV_5770	hypothetical protein	-	up	2.87011	Amino acid transport and metabolism	E
	SAV_5771	alcohol dehydrogenase	adhA7	up	3.14652	Amino acid transport and metabolism	E
	SAV_6177	tryptophan synthase subunit beta	trpB	up	2.49818	Amino acid transport and metabolism	E
	SAV_6448	alcohol dehydrogenase	adhA8	up	2.05581	Amino acid transport and metabolism	E
	SAV_6670	solute binding transport lipoprotein	-	up	2.02615	Amino acid transport and metabolism	E
	SAV_6763	N-acetyl-gamma-glutamyl-phosphate reductase	argC	up	6.73473	Amino acid transport and metabolism	E
	SAV_6764	bifunctional ornithine acetyltransferase/N-acetylglutamate synthase protein	argJ	up	14.5712	Amino acid transport and metabolism	E
	SAV_6766	acetylornithine aminotransferase	argD	up	3.85158	Amino acid transport and metabolism	E
	SAV_6778	argininosuccinate synthase	argG2	up	9.06101	Amino acid transport and metabolism	E
	SAV_6779	argininosuccinate lyase	argH	up	3.88796	Amino acid transport and metabolism	E
	SAV_6804	D-alanine aminotransferase	-	up	2.32851	Amino acid transport and metabolism	E
	SAV_6886	amino acid permease	-	up	2.15913	Amino acid transport and metabolism	E
Carbohydrate transport and metabolism	SAV_1459	glycogen debranching enzyme	-	down	2.07002	Carbohydrate transport and metabolism	G
	SAV_1632	hypothetical protein	cvnB3	down	5.76206	Carbohydrate transport and metabolism	G
	SAV_1758	sugar ABC transporter permease protein	-	down	2.20996	Carbohydrate transport and metabolism	G
	SAV_1847	integral membrane efflux protein	-	down	5.7551	Carbohydrate transport and metabolism	G
	SAV_2144	ABC transporter permease protein	-	down	2.31321	Carbohydrate transport and metabolism	G
	SAV_2275	transmembrane efflux protein	-	down	11.2765	Carbohydrate transport and metabolism	G
	SAV_2297	sugar transporter	-	down	46.6638	Carbohydrate transport and metabolism	G
	SAV_2455	transmembrane efflux protein	-	down	2.57705	Carbohydrate transport and metabolism	G
	SAV_2566	hypothetical protein	-	down	2.11607	Carbohydrate transport and metabolism	G
	SAV_2577	multiple sugar ABC transport system substrate-binding protein	lplA	down	3.21072	Carbohydrate transport and metabolism	G
	SAV_3691	transmembrane efflux protein	-	down	2.95844	Carbohydrate transport and metabolism	G
	SAV_4524	transmembrane efflux protein	-	down	2.73223	Carbohydrate transport and metabolism	G
	SAV_4904	transmembrane efflux protein	-	down	2.04268	Carbohydrate transport and metabolism	G
	SAV_5115	bi-functional transferase/deacetylase	-	down	6.23659	Carbohydrate transport and metabolism	G
	SAV_5254	cellobiose ABC transporter permease protein	cebG	down	2.03847	Carbohydrate transport and metabolism	G
	SAV_5255	cellobiose ABC transporter permease protein	cebF	down	2.48304	Carbohydrate transport and metabolism	G
	SAV_5379	kinase	-	down	2.57274	Carbohydrate transport and metabolism	G
	SAV_5382	sugar ABC transporter permease protein	-	down	4.44503	Carbohydrate transport and metabolism	G
	SAV_5597	hypothetical protein	-	down	2.00978	Carbohydrate transport and metabolism	G
	SAV_5598	beta-glucosidase	bglC3	down	3.41394	Carbohydrate transport and metabolism	G
	SAV_5648	efflux membrane protein	-	down	2.36138	Carbohydrate transport and metabolism	G
	SAV_5756	beta-galactosidase	bga7	down	2.36465	Carbohydrate transport and metabolism	G
	SAV_5882	integral membrane protein	-	down	3.80372	Carbohydrate transport and metabolism	G
	SAV_6266	sugar kinase	-	down	3.6065	Carbohydrate transport and metabolism	G
	SAV_6541	multidrug efflux protein	-	down	2.12364	Carbohydrate transport and metabolism	G
	SAV_6684	transmembrane transport protein	-	down	2.18959	Carbohydrate transport and metabolism	G
	SAV_6782	multidrug resistance efflux protein	-	down	4.32715	Carbohydrate transport and metabolism	G
	SAV_6896	endo-1,4-beta-glucanase	celA5	down	5.42029	Carbohydrate transport and metabolism	G
	SAV_6941	transmembrane efflux protein	-	down	2.31366	Carbohydrate transport and metabolism	G
	SAV_7185	UDP-glucose:sterol glucosyltransferase	-	down	8.01853	Carbohydrate transport and metabolism	G
	SAV_7187	transmembrane efflux protein	-	down	3.26141	Carbohydrate transport and metabolism	G
	SAV_7395	alpha-amylase	amyA5	down	2.96613	Carbohydrate transport and metabolism	G
	SAV_7396	trehalose synthase	treS2	down	3.01601	Carbohydrate transport and metabolism	G
	SAV_7398	glycogen branching enzyme	-	down	3.15804	Carbohydrate transport and metabolism	G
	SAV_7399	glycogen branching enzyme	-	down	3.53442	Carbohydrate transport and metabolism	G
	SAV_7490	transmembrane efflux protein	-	down	9.06958	Carbohydrate transport and metabolism	G
	SAV_1027	beta-galactosidase	bga1	up	2.16442	Carbohydrate transport and metabolism	G
	SAV_1028	solute-binding lipoprotein	-	up	2.14246	Carbohydrate transport and metabolism	G
	SAV_1082	alpha-galactosidase	agaB1	up	2.52186	Carbohydrate transport and metabolism	G
	SAV_1285	dihydroxyacetone kinase subunit 1	dak1	up	2.18675	Carbohydrate transport and metabolism	G
	SAV_1842	neuraminidase	nanH	up	2.05727	Carbohydrate transport and metabolism	G
	SAV_2060	deacetylase	-	up	3.90263	Carbohydrate transport and metabolism	G
	SAV_2109	beta-xylosidase	-	up	2.72125	Carbohydrate transport and metabolism	G
	SAV_3361	transport integral membrane protein	-	up	4.81975	Carbohydrate transport and metabolism	G
	SAV_4744	DNA-binding protein	-	up	2.21952	Carbohydrate transport and metabolism	G
	SAV_5080	ABC transporter ATP-binding protein	tagH	up	3.08364	Carbohydrate transport and metabolism	G
	SAV_5081	ABC transporter integral membrane protein	-	up	2.75043	Carbohydrate transport and metabolism	G
	SAV_5175	osmoprotectant transporter	-	up	2.40593	Carbohydrate transport and metabolism	G
	SAV_5338	IolC protein	iolC1	up	2.10658	Carbohydrate transport and metabolism	G
	SAV_5444	hypothetical protein	-	up	2.86433	Carbohydrate transport and metabolism	G
	SAV_5766	aldose 1-epimerase	galM1	up	6.08642	Carbohydrate transport and metabolism	G
	SAV_5767	sugar ABC transporter transport permease	-	up	2.91882	Carbohydrate transport and metabolism	G
	SAV_5768	sugar ABC transporter ATP-binding protein	-	up	3.17981	Carbohydrate transport and metabolism	G
	SAV_5769	sugar ABC transporter sugar-binding protein	-	up	3.25503	Carbohydrate transport and metabolism	G
	SAV_5839	integral membrane transport protein	-	up	5.46235	Carbohydrate transport and metabolism	G
	SAV_5981	alpha-amylase	amyA4	up	4.42471	Carbohydrate transport and metabolism	G
	SAV_6644	mutase	-	up	2.13943	Carbohydrate transport and metabolism	G
	SAV_6756	secreted arabinosidase	-	up	7.31281	Carbohydrate transport and metabolism	G
	SAV_7249	6-phosphogluconate dehydrogenase	gnd3	up	2.70833	Carbohydrate transport and metabolism	G
	SAV_7479	beta-galactosidase precursor	bga8	up	2.23423	Carbohydrate transport and metabolism	G
Cell division and chromosome partitioning	SAV_391	hypothetical protein	-	down	9.43817	Cell division and chromosome partitioning	D
	SAV_2858	M protein	-	down	2.31918	Cell division and chromosome partitioning	D
	SAV_5099	hypothetical protein	-	down	2.08347	Cell division and chromosome partitioning	D
	SAV_5712	ATP/GTP-binding protein	-	down	2.03331	Cell division and chromosome partitioning	D
	SAV_2528	FtsK/SpoIIIE family protein	-	up	3.39092	Cell division and chromosome partitioning	D
Cell envelope biogenesis, outer membrane	SAV_355	glycosyltransferase	-	down	4.71619	Cell envelope biogenesis, outer membrane	M
	SAV_358	mannose-1-phosphate guanyltransferase	mpg1	down	4.51499	Cell envelope biogenesis, outer membrane	M
	SAV_359	NDP-hexose 4-ketoreductase	-	down	3.19505	Cell envelope biogenesis, outer membrane	M
	SAV_1009	glycosyltransferase	-	down	4.35296	Cell envelope biogenesis, outer membrane	M
	SAV_1011	UDP-glucose 4-epimerase	galE5	down	5.01565	Cell envelope biogenesis, outer membrane	M
	SAV_1012	hypothetical protein	-	down	4.39285	Cell envelope biogenesis, outer membrane	M
	SAV_1013	mannose-1-phosphate guanyltransferase	mpg2	down	5.04927	Cell envelope biogenesis, outer membrane	M
	SAV_1014	NDP-hexose 4-ketoreductase	-	down	3.98743	Cell envelope biogenesis, outer membrane	M
	SAV_1211	oxidoreductase	-	down	3.20374	Cell envelope biogenesis, outer membrane	M
	SAV_1458	glycosyl transferase	-	down	3.41941	Cell envelope biogenesis, outer membrane	M
	SAV_2115	hypothetical protein	-	down	2.57794	Cell envelope biogenesis, outer membrane	M
	SAV_3293	dolichol-phosphate mannosyltransferase	dpm	down	4.88781	Cell envelope biogenesis, outer membrane	M
	SAV_3295	glycosyl transferase	-	down	2.67721	Cell envelope biogenesis, outer membrane	M
	SAV_3467	NLP/P60-family secreted protein	-	down	3.5464	Cell envelope biogenesis, outer membrane	M
	SAV_4203	peptidoglycan-binding protein	-	down	5.81614	Cell envelope biogenesis, outer membrane	M
	SAV_5904	secreted protein	-	down	2.33541	Cell envelope biogenesis, outer membrane	M
	SAV_7099	NLP/P60-family protein	-	down	4.81867	Cell envelope biogenesis, outer membrane	M
	SAV_92	lipoprotein	-	up	2.42681	Cell envelope biogenesis, outer membrane	M
	SAV_2420	peptidase	-	up	2.32732	Cell envelope biogenesis, outer membrane	M
	SAV_3681	mechanosensitive channel	mscL	up	2.12393	Cell envelope biogenesis, outer membrane	M
	SAV_4294	penicillin-binding protein	pbp5	up	2.09412	Cell envelope biogenesis, outer membrane	M
	SAV_4781	hypothetical protein	-	up	2.32636	Cell envelope biogenesis, outer membrane	M
	SAV_4874	hypothetical protein	-	up	3.36651	Cell envelope biogenesis, outer membrane	M
	SAV_5086	UDP-glucose 4-epimerase	galE3	up	2.41622	Cell envelope biogenesis, outer membrane	M
	SAV_5385	hypothetical protein	-	up	2.16121	Cell envelope biogenesis, outer membrane	M
	SAV_5772	dehydratase	-	up	6.0577	Cell envelope biogenesis, outer membrane	M
	SAV_5830	peptidoglycan-binding membrane protein	-	up	2.30877	Cell envelope biogenesis, outer membrane	M
	SAV_6062	NLP/P60-family protein	-	up	2.34472	Cell envelope biogenesis, outer membrane	M
	SAV_6534	transferase	-	up	3.04569	Cell envelope biogenesis, outer membrane	M
	SAV_7125	ligase	-	up	2.09292	Cell envelope biogenesis, outer membrane	M
	SAV_7298	hypothetical protein	-	up	3.49054	Cell envelope biogenesis, outer membrane	M
Cell motility and secretion	SAV_927	hypothetical protein	-	down	3.87812	Cell motility and secretion	N
Coenzyme metabolism	SAV_1627	2-amino-3-ketobutyrate coenzyme A ligase	kbl	down	2.60268	Coenzyme metabolism	H
	SAV_1791	GTP cyclohydrolase II	ribA2	down	2.22053	Coenzyme metabolism	H
	SAV_3244	hypothetical protein	-	down	3.53482	Coenzyme metabolism	H
	SAV_3518	hypothetical protein	-	down	2.2455	Coenzyme metabolism	H
	SAV_5566	coproporphyrinogen III oxidase	hemN	down	2.04328	Coenzyme metabolism	H
	SAV_6768	thiamine biosynthesis lipoprotein precursor	apbE2	down	2.24063	Coenzyme metabolism	H
	SAV_774	monooxygenase	-	up	2.40424	Coenzyme metabolism	H
	SAV_2546	bifunctional riboflavin kinase/FMN adenylyltransferase	ribF	up	2.54409	Coenzyme metabolism	H
	SAV_4825	hypothetical protein	-	up	2.78425	Coenzyme metabolism	H
	SAV_6009	lipoyl synthase	lipA	up	3.3521	Coenzyme metabolism	H
	SAV_6830	pyridoxine biosynthesis protein	pdx1	up	3.59186	Coenzyme metabolism	H
	SAV_6831	glutamine amidotransferase	-	up	2.72148	Coenzyme metabolism	H
	SAV_7341	glutamate-cysteine ligase	gshA	up	2.14358	Coenzyme metabolism	H
Defense mechanisms	SAV_4248	ABC transporter ATP-binding protein	-	down	4.04471	Defense mechanisms	V
	SAV_4250	ABC transporter ATP-binding protein	-	down	3.06752	Defense mechanisms	V
	SAV_4722	ABC transporter ATP-binding protein	-	down	3.23794	Defense mechanisms	V
	SAV_5614	efflux protein	-	down	3.16602	Defense mechanisms	V
	SAV_5714	aminoglycoside N3-acetyltransferase	aac2	down	2.77541	Defense mechanisms	V
	SAV_5918	beta-lactamase	blaA6	down	2.17316	Defense mechanisms	V
	SAV_6712	ABC-type drug export system membrane protein	-	down	2.40757	Defense mechanisms	V
	SAV_7084	ABC transporter integral membrane protein	-	down	3.04718	Defense mechanisms	V
	SAV_7085	ABC transporter ATP-binding protein	-	down	3.54761	Defense mechanisms	V
	SAV_1039	hypothetical protein	-	up	2.31854	Defense mechanisms	V
	SAV_1783	hypothetical protein	-	up	2.45131	Defense mechanisms	V
	SAV_3723	hypothetical protein	-	up	2.64376	Defense mechanisms	V
	SAV_5388	ABC transporter ATP-binding protein	-	up	2.03498	Defense mechanisms	V
	SAV_5791	beta-lactamase	blaA5	up	3.30611	Defense mechanisms	V
	SAV_7443	integral membrane protein	-	up	2.58007	Defense mechanisms	V
DNA replication, recombination, and repair	SAV_9	hypothetical protein	-	down	4.80495	DNA replication, recombination, and repair	L
	SAV_1212	deoxyribodipyrimidine photolyase	phrB	down	4.19388	DNA replication, recombination, and repair	L
	SAV_1473	ATP/GTP-binding protein	-	down	2.06991	DNA replication, recombination, and repair	L
	SAV_2926	hypothetical protein	-	down	2.37223	DNA replication, recombination, and repair	L
	SAV_3098	ATP-dependent RNA helicase	rhlE	down	2.07716	DNA replication, recombination, and repair	L
	SAV_3951	IS630 family transposase	-	down	2.61445	DNA replication, recombination, and repair	L
	SAV_3980	phage-related integrase	int9	down	2.9037	DNA replication, recombination, and repair	L
	SAV_4155	ATP-dependent RNA helicase	-	down	6.40215	DNA replication, recombination, and repair	L
	SAV_4422	hypothetical protein	-	down	2.32755	DNA replication, recombination, and repair	L
	SAV_4443	IS630 family transposase	-	down	2.80044	DNA replication, recombination, and repair	L
	SAV_4446	ATP-dependent RNA helicase	-	down	4.70142	DNA replication, recombination, and repair	L
	SAV_7054	ATP-dependent RNA helicase	-	down	5.17793	DNA replication, recombination, and repair	L
	SAV_7511	IS630 family transposase	-	down	2.49865	DNA replication, recombination, and repair	L
	SAV_7513	IS630 family transposase	-	down	2.7324	DNA replication, recombination, and repair	L
	SAV_300	IS256 family transposase	-	up	2.06349	DNA replication, recombination, and repair	L
	SAV_689	hypothetical protein	-	up	6.13422	DNA replication, recombination, and repair	L
	SAV_690	transposase	-	up	2.13086	DNA replication, recombination, and repair	L
	SAV_821	IS200-like transposase	-	up	4.42382	DNA replication, recombination, and repair	L
	SAV_1138	ribonuclease H	rnhA	up	3.23227	DNA replication, recombination, and repair	L
	SAV_1606	endonuclease III-like protein	-	up	3.32431	DNA replication, recombination, and repair	L
	SAV_2930	hypothetical protein	-	up	3.32617	DNA replication, recombination, and repair	L
	SAV_5548	integrase/recombinase	int13	up	2.37926	DNA replication, recombination, and repair	L
	SAV_5558	DNA-binding protein	-	up	3.59996	DNA replication, recombination, and repair	L
	SAV_6242	hypothetical protein	-	up	2.46849	DNA replication, recombination, and repair	L
Energy production and conversion	SAV_414	dehydrogenase	pteB	down	2.4518	Energy production and conversion	C
	SAV_1172	oxidoreductase	-	down	2.70736	Energy production and conversion	C
	SAV_1467	dehydrogenase	-	down	2.27328	Energy production and conversion	C
	SAV_1566	hypothetical protein	-	down	2.02972	Energy production and conversion	C
	SAV_1816	aldehyde dehydrogenase	-	down	2.62361	Energy production and conversion	C
	SAV_2067	xanthine dehydrogenase	pucB	down	2.19043	Energy production and conversion	C
	SAV_2283	aldehyde dehydrogenase	-	down	26.4266	Energy production and conversion	C
	SAV_2296	ferredoxin	fdxC	down	4.73595	Energy production and conversion	C
	SAV_2330	assimilatory nitrate reductase large subunit	narB	down	31.2582	Energy production and conversion	C
	SAV_2981	malate oxidoreductase	-	down	2.25443	Energy production and conversion	C
	SAV_3347	aldehyde dehydrogenase	-	down	2.84622	Energy production and conversion	C
	SAV_3348	aldehyde dehydrogenase	-	down	2.25164	Energy production and conversion	C
	SAV_4616	membrane-bound proton-translocating pyrophosphatase	hppA	down	3.59039	Energy production and conversion	C
	SAV_5637	oxidoreductase	-	down	2.0542	Energy production and conversion	C
	SAV_6020	2-oxoacid dehydrogenase subunit E1	aceE2	down	3.85511	Energy production and conversion	C
	SAV_6776	hypothetical protein	-	down	3.85255	Energy production and conversion	C
	SAV_6963	glycerol kinase	glpK2	down	2.92961	Energy production and conversion	C
	SAV_1480	electron transfer flavoprotein, alpha subunit	fixB	up	3.17768	Energy production and conversion	C
	SAV_1492	glycerophosphoryl diester phosphodiesterase	glpQ5	up	3.65916	Energy production and conversion	C
	SAV_1682	fatty acid-CoA racemase	mcr	up	2.18233	Energy production and conversion	C
	SAV_1892	NADH dehydrogenase	ndh1	up	2.19025	Energy production and conversion	C
	SAV_2000	malate synthase	aceB1	up	5.80875	Energy production and conversion	C
	SAV_2044	malate synthase	aceB2	up	2.14374	Energy production and conversion	C
	SAV_2596	glycerophosphoryl diester phosphodiesterase	glpQ1	up	2.51448	Energy production and conversion	C
	SAV_2736	oxidoreductase	-	up	2.09907	Energy production and conversion	C
	SAV_2972	alpha-ketoglutarate decarboxylase	kgd	up	2.00949	Energy production and conversion	C
	SAV_2980	dehydrogenase	-	up	2.85859	Energy production and conversion	C
	SAV_3395	succinate dehydrogenase cytochrome b-556 subunit	sdhC	up	2.38491	Energy production and conversion	C
	SAV_3396	succinate dehydrogenase hydrophobic membrane anchor protein	sdhD	up	3.20095	Energy production and conversion	C
	SAV_3397	succinate dehydrogenase flavoprotein subunit	sdhA	up	4.10348	Energy production and conversion	C
	SAV_3398	succinate dehydrogenase iron-sulfur subunit	sdhB	up	3.70007	Energy production and conversion	C
	SAV_3451	succinyl-CoA synthetase subunit alpha	sucD2	up	2.76725	Energy production and conversion	C
	SAV_3452	succinyl-CoA synthetase subunit beta	sucC	up	2.79374	Energy production and conversion	C
	SAV_3566	phosphoenolpyruvate carboxylase	ppc	up	3.07709	Energy production and conversion	C
	SAV_3859	citrate synthase 2	citA2	up	2.19239	Energy production and conversion	C
	SAV_3956	dehydrogenase	-	up	2.61436	Energy production and conversion	C
	SAV_4224	glycerophosphoryl diester phosphodiesterase	glpQ2	up	2.23222	Energy production and conversion	C
	SAV_4368	quinone oxidoreductase	qor	up	2.1584	Energy production and conversion	C
	SAV_4482	iron-sulphur-binding reductase	-	up	3.1575	Energy production and conversion	C
	SAV_5330	type II citrate synthase	gltA	up	3.19023	Energy production and conversion	C
	SAV_6047	cytochrome c oxidase subunit II	ctaC	up	3.49699	Energy production and conversion	C
	SAV_6048	cytochrome c oxidase subunit I	ctaD1	up	2.78266	Energy production and conversion	C
	SAV_6052	cytochrome c oxidase subunit III	ctaE	up	3.89237	Energy production and conversion	C
	SAV_6053	cytochrome c heme-binding subunit	qcrC	up	3.75704	Energy production and conversion	C
	SAV_6054	ubiquinol-cytochrome c reductase iron-sulphur 'Rieske' subunit	qcrA	up	3.62196	Energy production and conversion	C
	SAV_6055	cytochrome b subunit	qcrB1	up	3.52296	Energy production and conversion	C
	SAV_6226	formate dehydrogenase	fdhF	up	2.34089	Energy production and conversion	C
	SAV_6641	FMN-dependent monooxygenase	-	up	3.00362	Energy production and conversion	C
	SAV_6784	glycerophosphoryl diester phosphodiesterase	glpQ3	up	5.0314	Energy production and conversion	C
	SAV_7214	isocitrate dehydrogenase	icdA	up	4.2975	Energy production and conversion	C
	SAV_7470	ferredoxin	fdxH	up	2.74569	Energy production and conversion	C
Inorganic ion transport and metabolism	SAV_4367	hypothetical protein	-	down	2.03959	Inorganic ion transport and metabolism	P
	SAV_6770	oxidoreductase	-	down	3.13817	Inorganic ion transport and metabolism	P
	SAV_7005	iron sulphur protein	-	down	2.50153	Inorganic ion transport and metabolism	P
	SAV_7389	sodium/proton antiporter	-	down	5.11062	Inorganic ion transport and metabolism	P
	SAV_7390	hypothetical protein	-	down	3.88848	Inorganic ion transport and metabolism	P
	SAV_549	peroxidase	-	up	4.1742	Inorganic ion transport and metabolism	P
	SAV_1605	starvation-induced DNA protecting protein	mrgA1	up	3.26618	Inorganic ion transport and metabolism	P
	SAV_2026	catalase	katA3	up	5.31638	Inorganic ion transport and metabolism	P
	SAV_2036	metal-transport protein	-	up	2.0842	Inorganic ion transport and metabolism	P
	SAV_2127	ferredoxin-nitrite reductase	nirA	up	3.15418	Inorganic ion transport and metabolism	P
	SAV_2130	adenylylsulfate kinase	cysC1	up	3.32916	Inorganic ion transport and metabolism	P
	SAV_2132	sulfate adenylyltransferase large subunit	cysN1	up	4.54012	Inorganic ion transport and metabolism	P
	SAV_2312	adenylylsulfate kinase	cysC2	up	3.41214	Inorganic ion transport and metabolism	P
	SAV_2504	starvation-induced DNA protecting protein	mrgA2	up	2.01571	Inorganic ion transport and metabolism	P
	SAV_5052	transport protein	-	up	2.1608	Inorganic ion transport and metabolism	P
	SAV_5915	alkaline phosphatase	phoA	up	3.05688	Inorganic ion transport and metabolism	P
	SAV_6480	ABC transporter ATP-binding protein	-	up	2.02176	Inorganic ion transport and metabolism	P
	SAV_6789	ABC transporter ATP-binding protein	-	up	2.8546	Inorganic ion transport and metabolism	P
	SAV_6790	ABC transporter permease protein	-	up	2.59076	Inorganic ion transport and metabolism	P
	SAV_6791	ABC transporter substrate-binding protein	-	up	3.63106	Inorganic ion transport and metabolism	P
	SAV_6792	ABC transporter substrate-binding protein	-	up	2.97731	Inorganic ion transport and metabolism	P
	SAV_7048	cation efflux system protein	-	up	2.20135	Inorganic ion transport and metabolism	P
Intracellular trafficking and secretion	SAV_2565	preprotein translocase subunit SecA	secA2	down	2.65267	Intracellular trafficking and secretion	U
	SAV_2712	hypothetical protein	-	up	2.5208	Intracellular trafficking and secretion	U
Lipid metabolism	SAV_31	prepilin peptidase-like protein	-	down	2.0345	Lipid metabolism	I
	SAV_605	acyl-CoA synthetase	fadD2	down	2.52173	Lipid metabolism	I
	SAV_827	3-oxoacyl-ACP synthase III	fabH6	down	48.877	Lipid metabolism	I
	SAV_1848	acyl-CoA synthetase/long-chain fatty acid:CoA ligase	fadD8	down	5.67446	Lipid metabolism	I
	SAV_2274	hypothetical protein	-	down	47.9642	Lipid metabolism	I
	SAV_2276	3-oxoacyl-ACP synthase III	fabH7	down	25.3496	Lipid metabolism	I
	SAV_2284	isobutylamine N-hydroxylase	-	down	18.9383	Lipid metabolism	I
	SAV_2286	hypothetical protein	-	down	23.2621	Lipid metabolism	I
	SAV_2290	3-oxoacyl-(acyl carrier protein) synthase III	fabH3	down	11.3197	Lipid metabolism	I
	SAV_2292	3-oxoacyl-ACP synthase II	fabF	down	21.6689	Lipid metabolism	I
	SAV_2295	enoyl-(acyl carrier protein) reductase	fabI2	down	3.77348	Lipid metabolism	I
	SAV_2298	fatty acid desaturase	fadS2	down	48.8552	Lipid metabolism	I
	SAV_2303	methylmalonyl-CoA decarboxylase alpha subunit	mmdA1	down	5.59275	Lipid metabolism	I
	SAV_2889	3-hydroxybutyryl-CoA dehydrogenase	fadC4	down	8.75032	Lipid metabolism	I
	SAV_3382	methylmalonyl-CoA mutase%2C alpha subunit	mcmA2	down	2.27239	Lipid metabolism	I
	SAV_3829	enoyl-CoA hydratase	echA11	down	3.85044	Lipid metabolism	I
	SAV_4206	acyl-CoA synthetase	fadD9	down	3.68389	Lipid metabolism	I
	SAV_5278	acetyl/propionyl CoA carboxylase beta subunit	accD1	down	2.27216	Lipid metabolism	I
	SAV_6197	short chain dehydrogenase	-	down	3.6239	Lipid metabolism	I
	SAV_6698	urea amidolyase	uahA	down	4.00442	Lipid metabolism	I
	SAV_1067	short chain dehydrogenase	-	up	6.55356	Lipid metabolism	I
	SAV_1347	glutaryl-CoA dehydrogenase	gcdH2	up	2.0335	Lipid metabolism	I
	SAV_1489	dehydrogenase	-	up	78.2413	Lipid metabolism	I
	SAV_1680	fatty acid oxidation complex alpha-subunit	fadB1	up	2.17372	Lipid metabolism	I
	SAV_2307	fatty acid:CoA ligase	-	up	2.09321	Lipid metabolism	I
	SAV_2373	acyl carrier protein	pks9-1	up	2.62347	Lipid metabolism	I
	SAV_2681	1-acylglycerol-3-phosphate O-acyltransferase	plsC2	up	2.39932	Lipid metabolism	I
	SAV_4390	acyl-CoA dehydrogenase	fadE24	up	3.12182	Lipid metabolism	I
	SAV_5280	acyl-CoA dehydrogenase	fadE7	up	3.26528	Lipid metabolism	I
	SAV_6462	3-oxoacyl-ACP reductase	fabG7	up	2.43908	Lipid metabolism	I
	SAV_6463	enoyl-(acyl carrier protein) reductase	fabI1	up	2.39731	Lipid metabolism	I
	SAV_6603	hypothetical protein	-	up	3.29998	Lipid metabolism	I
	SAV_6611	dehydrogenase	-	up	2.68919	Lipid metabolism	I
	SAV_6748	3-hydroxybutyryl-CoA dehydrogenase	fadC5	up	2.42555	Lipid metabolism	I
	SAV_6970	acetyl-CoA synthetase	acsA2	up	2.29511	Lipid metabolism	I
	SAV_7216	enoyl-CoA hydratase	echA15	up	2.37968	Lipid metabolism	I
	SAV_7438	oxidoreductase	-	up	2.33449	Lipid metabolism	I
Nucleotide transport and metabolism	SAV_1508	xanthine/uracil permease	pbuX1	down	5.11889	Nucleotide transport and metabolism	F
	SAV_1991	guanyl-specific ribonuclease Sa3 precursor (RNase Sa3)	-	down	3.52218	Nucleotide transport and metabolism	F
	SAV_3026	ribonucleoside-diphosphate reductase alpha chain	nrdL	down	2.80461	Nucleotide transport and metabolism	F
	SAV_3027	ribonucleoside-diphosphate reductase beta chain	nrdM	down	5.42678	Nucleotide transport and metabolism	F
	SAV_3346	deoxyribose-phosphate aldolase	deoC	down	3.03416	Nucleotide transport and metabolism	F
	SAV_3593	hypothetical protein	-	down	2.4281	Nucleotide transport and metabolism	F
	SAV_5577	adenosine deaminase	add5	down	2.02431	Nucleotide transport and metabolism	F
	SAV_6513	DNA hydrolase	-	down	5.2704	Nucleotide transport and metabolism	F
	SAV_6884	inositol-5-monophosphate dehydrogenase	guaB3	down	4.38876	Nucleotide transport and metabolism	F
	SAV_1995	allantoicase	-	up	2.31842	Nucleotide transport and metabolism	F
	SAV_1996	allantoinase	pucH	up	2.078	Nucleotide transport and metabolism	F
	SAV_2399	deoxyuridine 5'-triphosphate nucleotidohydrolase	dut	up	2.1929	Nucleotide transport and metabolism	F
	SAV_2461	vitamin B12-dependent ribonucleotide reductase	nrdA	up	2.34798	Nucleotide transport and metabolism	F
	SAV_2595	adenosine deaminase	add2	up	3.53271	Nucleotide transport and metabolism	F
	SAV_2655	allantoin permease-family protein	-	up	2.12832	Nucleotide transport and metabolism	F
	SAV_3444	bifunctional phosphoribosylaminoimidazolecarboxamide formyltransferase/IMP cyclohydrolase	purH	up	2.27491	Nucleotide transport and metabolism	F
	SAV_5135	dehydrogenase	-	up	2.11538	Nucleotide transport and metabolism	F
	SAV_6823	HIT family protein	-	up	2.08041	Nucleotide transport and metabolism	F
	SAV_7451	ribose-phosphate pyrophosphokinase	prsA2	up	3.73156	Nucleotide transport and metabolism	F
Posttranslational modification, protein turnover, chaperones	SAV_387	AAA family ATPase	-	down	8.68223	Posttranslational modification, protein turnover, chaperones	O
	SAV_401	LuxR-family transcriptional regulator	-	down	3.30601	Posttranslational modification, protein turnover, chaperones	O
	SAV_611	beta-hydroxylase	-	down	3.51673	Posttranslational modification, protein turnover, chaperones	O
	SAV_2065	hypothetical protein	-	down	2.97756	Posttranslational modification, protein turnover, chaperones	O
	SAV_3268	ATPase	-	down	7.97857	Posttranslational modification, protein turnover, chaperones	O
	SAV_3319	subtilisin-like protease	-	down	7.2358	Posttranslational modification, protein turnover, chaperones	O
	SAV_5709	protease	-	down	2.27414	Posttranslational modification, protein turnover, chaperones	O
	SAV_6208	trypsinogen precursor	-	down	4.63185	Posttranslational modification, protein turnover, chaperones	O
	SAV_6576	alkaline serine protease	aprA	down	2.42367	Posttranslational modification, protein turnover, chaperones	O
	SAV_7108	urease accessory protein	ureG	down	2.88671	Posttranslational modification, protein turnover, chaperones	O
	SAV_7497	protease precursor	-	down	6.24345	Posttranslational modification, protein turnover, chaperones	O
	SAV_7561	hypothetical protein	-	down	2.19526	Posttranslational modification, protein turnover, chaperones	O
	SAV_692	heat shock protein	hsp18	up	21.4568	Posttranslational modification, protein turnover, chaperones	O
	SAV_2186	secreted alpha-galactosidase	agaA2	up	2.51085	Posttranslational modification, protein turnover, chaperones	O
	SAV_4044	secreted trypsin-like protease	-	up	2.5474	Posttranslational modification, protein turnover, chaperones	O
	SAV_4514	ATP-dependent Clp protease	clpB1	up	2.01699	Posttranslational modification, protein turnover, chaperones	O
	SAV_5222	hypothetical protein	-	up	2.59318	Posttranslational modification, protein turnover, chaperones	O
	SAV_6184	hypothetical protein	-	up	2.26393	Posttranslational modification, protein turnover, chaperones	O
	SAV_6316	protoheme IX farnesyltransferase	ctaB	up	6.51919	Posttranslational modification, protein turnover, chaperones	O
	SAV_6649	serine protease	-	up	2.42221	Posttranslational modification, protein turnover, chaperones	O
Secondary metabolites biosynthesis, transport, and catabolism	SAV_109	cytochrome P450 hydroxylase	cyp1	down	2.11283	Secondary metabolites biosynthesis, transport, and catabolism	Q
	SAV_361	hypothetical protein	-	down	2.19384	Secondary metabolites biosynthesis, transport, and catabolism	Q
	SAV_1213	oxidoreductase	-	down	7.192	Secondary metabolites biosynthesis, transport, and catabolism	Q
	SAV_1308	cytochrome P450 hydroxylase	cyp6	down	2.13515	Secondary metabolites biosynthesis, transport, and catabolism	Q
	SAV_2061	cytochrome P450	cyp9	down	2.28265	Secondary metabolites biosynthesis, transport, and catabolism	Q
	SAV_2165	cytochrome P450	-	down	2.91256	Secondary metabolites biosynthesis, transport, and catabolism	Q
	SAV_2905	phosphopantetheinyl transferase	pptA1	down	2.16228	Secondary metabolites biosynthesis, transport, and catabolism	Q
	SAV_2999	cytochrome P450	ptlI	down	6.65438	Secondary metabolites biosynthesis, transport, and catabolism	Q
	SAV_3519	cytochrome P450 hydroxylase	cyp15	down	2.24317	Secondary metabolites biosynthesis, transport, and catabolism	Q
	SAV_5234	decarboxylase	-	down	2.55779	Secondary metabolites biosynthesis, transport, and catabolism	Q
	SAV_5736	hypothetical protein	-	down	7.00002	Secondary metabolites biosynthesis, transport, and catabolism	Q
	SAV_7186	cytochrome P450 hydroxylase	cyp26	down	8.23031	Secondary metabolites biosynthesis, transport, and catabolism	Q
	SAV_1392	transcriptional regulator	-	up	2.24467	Secondary metabolites biosynthesis, transport, and catabolism	Q
	SAV_2018	uricase	pucL	up	6.46583	Secondary metabolites biosynthesis, transport, and catabolism	Q
	SAV_6138	hypothetical protein	-	up	2.45306	Secondary metabolites biosynthesis, transport, and catabolism	Q
	SAV_6587	homogentisate 1,2-dioxygenase	hmgA	up	3.26001	Secondary metabolites biosynthesis, transport, and catabolism	Q
Signal transduction mechanisms	SAV_767	magnesium or manganese-dependent protein phosphatase	prpJ2	down	3.04244	Signal transduction mechanisms	T
	SAV_1235	magnesium or manganese-dependent protein phosphatase	prpC5	down	2.75524	Signal transduction mechanisms	T
	SAV_1633	sensor-like histidine kinase	cvnA3	down	4.32851	Signal transduction mechanisms	T
	SAV_1902	hypothetical protein	-	down	2.24653	Signal transduction mechanisms	T
	SAV_2404	two-component system sensor kinase	cutS	down	2.46498	Signal transduction mechanisms	T
	SAV_2472	ppGpp synthetase/hydrolase	relA1	down	2.66904	Signal transduction mechanisms	T
	SAV_2482	two-component system sensor kinase	-	down	2.09039	Signal transduction mechanisms	T
	SAV_2734	integral membrane phosphodiesterase	-	down	2.76662	Signal transduction mechanisms	T
	SAV_3035	lipoprotein	-	down	2.35969	Signal transduction mechanisms	T
	SAV_3581	two-component system response regulator	-	down	2.18418	Signal transduction mechanisms	T
	SAV_3927	anti-sigma factor antagonist	-	down	2.31871	Signal transduction mechanisms	T
	SAV_4535	two-component system response regulator	-	down	2.01237	Signal transduction mechanisms	T
	SAV_4878	two-component system response regulator	-	down	3.49754	Signal transduction mechanisms	T
	SAV_5120	bifunctional uroporphyrinogen-III synthetase/response regulator domain protein	-	down	4.32551	Signal transduction mechanisms	T
	SAV_5565	magnesium or manganese-dependent protein phosphatase	prpK	down	2.56735	Signal transduction mechanisms	T
	SAV_5583	phosphate starvation-induced protein	phoH	down	2.09599	Signal transduction mechanisms	T
	SAV_5983	magnesium or manganese-dependent protein phosphatase	prpG2	down	3.62261	Signal transduction mechanisms	T
	SAV_6353	transport associated protein	-	down	2.1684	Signal transduction mechanisms	T
	SAV_7097	regulatory protein	-	down	3.3321	Signal transduction mechanisms	T
	SAV_7118	two-component system sensor kinase	lytS	down	2.10608	Signal transduction mechanisms	T
	SAV_7172	magnesium or manganese-dependent protein phosphatase	prpJ7	down	3.06935	Signal transduction mechanisms	T
	SAV_7304	hypothetical protein	-	down	2.01019	Signal transduction mechanisms	T
	SAV_7391	two-component system sensor kinase	-	down	19.8212	Signal transduction mechanisms	T
	SAV_7392	two-component system response regulator	-	down	19.0263	Signal transduction mechanisms	T
	SAV_7478	magnesium or manganese-dependent protein phosphatase	prpL4	down	2.1283	Signal transduction mechanisms	T
	SAV_321	magnesium or manganese-dependent protein phosphatase	prpB1	up	2.02195	Signal transduction mechanisms	T
	SAV_1091	anti-sigma factor antagonist	-	up	3.26981	Signal transduction mechanisms	T
	SAV_1094	positive regulator	rsbR	up	2.72102	Signal transduction mechanisms	T
	SAV_1095	anti-sigma factor antagonist	rsbS	up	2.23428	Signal transduction mechanisms	T
	SAV_6219	two-component system response regulator	-	up	2.19968	Signal transduction mechanisms	T
	SAV_6958	sensor-like histidine kinase	cvnA11	up	3.92083	Signal transduction mechanisms	T
Transcription	SAV_29	transcriptional regulator PadR-like family	-	down	3.41256	Transcription	K
	SAV_231	MerR-family transcriptional regulator	-	down	4.25124	Transcription	K
	SAV_395	hypothetical protein	-	down	2.95169	Transcription	K
	SAV_826	cold shock protein	cspD1	down	2.76661	Transcription	K
	SAV_831	LacI-family transcriptional regulator	-	down	2.16299	Transcription	K
	SAV_893	cold shock protein	cspD2	down	2.02196	Transcription	K
	SAV_1048	DNA-binding protein	-	down	2.04555	Transcription	K
	SAV_1310	transcription termination factor Rho	rho	down	3.15672	Transcription	K
	SAV_1379	MarR-family transcriptional regulator	-	down	2.7304	Transcription	K
	SAV_1466	TetR-family transcriptional regulator	-	down	3.50331	Transcription	K
	SAV_1565	MarR-family transcriptional regulator	-	down	2.05324	Transcription	K
	SAV_1711	TetR-family transcriptional regulator	-	down	3.38343	Transcription	K
	SAV_1728	LacI-family transcriptional regulator	-	down	3.60673	Transcription	K
	SAV_2268	TetR-family transcriptional regulator	-	down	18.2319	Transcription	K
	SAV_2270	TetR-family transcriptional regulator	-	down	3.93604	Transcription	K
	SAV_2928	DNA repair helicase	-	down	2.14864	Transcription	K
	SAV_3356	hypothetical protein	-	down	4.45211	Transcription	K
	SAV_3472	hypothetical protein	-	down	2.3046	Transcription	K
	SAV_3571	MarR-family transcriptional regulator	-	down	6.41088	Transcription	K
	SAV_3619	TetR-family transcriptional regulator	-	down	3.06954	Transcription	K
	SAV_3690	DeoR-family transcriptional regulator	-	down	2.07589	Transcription	K
	SAV_3721	GntR-family transcriptional regulator	-	down	3.54492	Transcription	K
	SAV_3757	ArsR-family transcriptional regulator	-	down	4.23988	Transcription	K
	SAV_3907	cold shock protein	cspB1	down	2.69485	Transcription	K
	SAV_4154	cold shock protein	cspD3	down	2.21361	Transcription	K
	SAV_4447	cold shock protein	cspD4	down	2.45268	Transcription	K
	SAV_4776	cold shock protein	cspD5	down	2.28123	Transcription	K
	SAV_4903	TetR-family transcriptional regulator	-	down	10.6759	Transcription	K
	SAV_5220	GntR-family transcriptional regulator	-	down	2.08404	Transcription	K
	SAV_5626	DNA-binding protein	-	down	3.10128	Transcription	K
	SAV_5754	DNA-binding protein	-	down	2.24154	Transcription	K
	SAV_6324	DNA-binding protein	-	down	2.3533	Transcription	K
	SAV_6607	hypothetical protein	-	down	2.27744	Transcription	K
	SAV_6781	TetR-family transcriptional regulator	-	down	6.20556	Transcription	K
	SAV_6885	acetyltransferase	-	down	2.03029	Transcription	K
	SAV_244	MerR-family transcriptional regulator	-	up	3.63631	Transcription	K
	SAV_323	MerR-family transcriptional regulator	-	up	3.32863	Transcription	K
	SAV_540	MerR-family transcriptional regulator	-	up	2.08785	Transcription	K
	SAV_697	hypothetical protein	-	up	2.11031	Transcription	K
	SAV_741	RNA polymerase sigma factor	sig8	up	2.51808	Transcription	K
	SAV_754	TetR-family transcriptional regulator	-	up	2.27333	Transcription	K
	SAV_1151	RNA polymerase sigma factor	sig15	up	3.73601	Transcription	K
	SAV_1168	hypothetical protein	-	up	2.25168	Transcription	K
	SAV_2462	hypothetical protein	nrdR	up	2.32763	Transcription	K
	SAV_2781	MerR-family transcriptional regulator	-	up	2.76105	Transcription	K
	SAV_3209	polyphosphate glucokinase	ppgK	up	2.13989	Transcription	K
	SAV_3490	RNA polymerase sigma factor	sig29	up	3.55863	Transcription	K
	SAV_3627	acetyltransferase	-	up	2.09039	Transcription	K
	SAV_3694	RNA polymerase sigma factor	sig30	up	2.2871	Transcription	K
	SAV_4448	MarR-family transcriptional regulator	-	up	2.67525	Transcription	K
	SAV_4706	RNA polymerase ECF-subfamily sigma factor	sig41	up	5.41389	Transcription	K
	SAV_4816	TetR-family transcriptional regulator	-	up	6.50945	Transcription	K
	SAV_5612	GntR-family transcriptional regulator	-	up	2.2997	Transcription	K
	SAV_5644	MarR-family transcriptional regulator	-	up	2.03739	Transcription	K
	SAV_5647	DNA-binding protein	-	up	3.03273	Transcription	K
	SAV_5741	IclR-family transcriptional regulator	-	up	2.52243	Transcription	K
	SAV_5903	RNA polymerase ECF-subfamily sigma factor	sig48	up	2.42851	Transcription	K
	SAV_6758	MerR-family transcriptional regulator	-	up	2.89363	Transcription	K
	SAV_6767	arginine repressor	argR	up	3.32221	Transcription	K
Translation, ribosomal structure and biogenesis	SAV_820	hypothetical protein	-	up	2.94291	Translation, ribosomal structure and biogenesis	J
	SAV_2523	polynucleotide phosphorylase/polyadenylase	pnp	up	2.34802	Translation, ribosomal structure and biogenesis	J
	SAV_2912	peptide chain release factor 1	prfA	up	2.29638	Translation, ribosomal structure and biogenesis	J
	SAV_4429	hypothetical protein	-	down	3.3912	Translation, ribosomal structure and biogenesis	J
	SAV_4641	30S ribosomal protein S14	rpsN	up	3.05269	Translation, ribosomal structure and biogenesis	J
	SAV_6685	proteasome component	-	down	2.07773	Translation, ribosomal structure and biogenesis	J
General function prediction only	SAV_393	hypothetical protein	-	down	7.80101	General function prediction only	R
	SAV_833	hydrolase	-	down	2.20106	General function prediction only	R
	SAV_1193	ABC transporter ATP-binding protein	-	down	27.1901	General function prediction only	R
	SAV_1353	secreted protein	-	down	2.30162	General function prediction only	R
	SAV_1525	muconolactone delta-isomerase	-	down	3.1686	General function prediction only	R
	SAV_1630	ATP/GTP-binding protein	cvnD3	down	6.9023	General function prediction only	R
	SAV_1746	hydrolase	-	down	4.3386	General function prediction only	R
	SAV_2066	permease	-	down	2.8441	General function prediction only	R
	SAV_2141	integral membrane protein	-	down	14.928	General function prediction only	R
	SAV_2272	hypothetical protein	-	down	5.51228	General function prediction only	R
	SAV_2288	NADPH-flavin oxidoreductase	-	down	4.8192	General function prediction only	R
	SAV_2327	hypothetical protein	-	down	2.03835	General function prediction only	R
	SAV_2436	sodium:solute symporter	-	down	2.02291	General function prediction only	R
	SAV_2959	ATP/GTP-binding protein	cvnD8	down	2.14744	General function prediction only	R
	SAV_3051	hypothetical protein	-	down	3.44207	General function prediction only	R
	SAV_3408	integral membrane export protein	-	down	2.70559	General function prediction only	R
	SAV_3618	transmembrane transport protein	-	down	8.77827	General function prediction only	R
	SAV_3871	integral membrane protein	-	down	2.31208	General function prediction only	R
	SAV_3897	permease	-	down	2.66918	General function prediction only	R
	SAV_4156	hypothetical protein	-	down	6.87287	General function prediction only	R
	SAV_4421	regulatory protein	-	down	2.21564	General function prediction only	R
	SAV_4619	serine/threonine protein kinase	pkn15	down	3.35844	General function prediction only	R
	SAV_5006	serine/threonine protein kinase	pkn19	down	2.68647	General function prediction only	R
	SAV_5424	serine/threonine protein kinase	pkn27	down	2.65396	General function prediction only	R
	SAV_5696	hypothetical protein	-	down	10.3101	General function prediction only	R
	SAV_5697	hypothetical protein	-	down	9.15326	General function prediction only	R
	SAV_5829	hydrolase	-	down	2.83867	General function prediction only	R
	SAV_6331	hypothetical protein	-	down	2.42625	General function prediction only	R
	SAV_6608	penicillin acylase	pacB3	down	2.60856	General function prediction only	R
	SAV_6939	hypothetical protein	-	down	2.04668	General function prediction only	R
	SAV_6952	metallo-beta-lactamase	blaB4	down	6.2986	General function prediction only	R
	SAV_6956	ferredoxin reductase	fprF	down	3.76135	General function prediction only	R
	SAV_7003	hypothetical protein	-	down	2.84238	General function prediction only	R
	SAV_7475	hydrolase	-	down	2.12807	General function prediction only	R
	SAV_7581	simple sugar transport system substrate-binding protein	-	down	4.48478	General function prediction only	R
	SAV_6	helicase	-	up	3.05918	General function prediction only	R
	SAV_322	hypothetical protein	-	up	3.72326	General function prediction only	R
	SAV_1043	alpha-arabinofuranosidase II	-	up	3.94171	General function prediction only	R
	SAV_1044	hydrolase	-	up	7.74989	General function prediction only	R
	SAV_1358	hypothetical protein	-	up	6.57649	General function prediction only	R
	SAV_1493	acetyltransferase	-	up	2.25825	General function prediction only	R
	SAV_1870	hypothetical protein	-	up	2.37186	General function prediction only	R
	SAV_1875	oxidoreductase	-	up	4.31349	General function prediction only	R
	SAV_1876	intracellular protease/amidase	pfpI1	up	4.40876	General function prediction only	R
	SAV_2019	hypothetical protein	-	up	4.88466	General function prediction only	R
	SAV_2105	epoxide hydrolase	ephB	up	2.0889	General function prediction only	R
	SAV_2661	hypothetical protein	-	up	6.76976	General function prediction only	R
	SAV_3370	lipoprotein	-	up	2.11937	General function prediction only	R
	SAV_3810	epoxide hydrolase	ephA2	up	3.18646	General function prediction only	R
	SAV_3945	flavin-dependent reductase	thiX2	up	2.62782	General function prediction only	R
	SAV_4674	hypothetical protein	-	up	2.01702	General function prediction only	R
	SAV_4821	hypothetical protein	-	up	2.721	General function prediction only	R
	SAV_5005	serine/threonine protein kinase	pkn18	up	2.54719	General function prediction only	R
	SAV_5267	phosphoesterase	ppe2	up	22.5706	General function prediction only	R
	SAV_5946	hypothetical protein	-	up	2.07116	General function prediction only	R
	SAV_6959	hypothetical protein	cvnB11	up	3.65192	General function prediction only	R
	SAV_7038	siderophore binding protein	-	up	2.05499	General function prediction only	R
Function unknown	SAV_389	hypothetical protein	-	down	5.65463	Function unknown	S
	SAV_829	hypothetical protein	-	down	2.42588	Function unknown	S
	SAV_1017	hypothetical protein	-	down	4.65999	Function unknown	S
	SAV_1216	ribonuclease BN family membrane protein	-	down	2.65108	Function unknown	S
	SAV_2168	secreted cellulose-binding protein	-	down	2.15637	Function unknown	S
	SAV_2300	hypothetical protein	-	down	12.585	Function unknown	S
	SAV_3079	integral membrane protein	-	down	2.3465	Function unknown	S
	SAV_3523	hypothetical protein	-	down	7.95354	Function unknown	S
	SAV_5153	hypothetical protein	-	down	3.50499	Function unknown	S
	SAV_5744	hypothetical protein	-	down	5.25705	Function unknown	S
	SAV_6336	TetR-family transcriptional regulator	-	down	2.57293	Function unknown	S
	SAV_6699	hypothetical protein	-	down	3.73175	Function unknown	S
	SAV_6769	hypothetical protein	-	down	3.69282	Function unknown	S
	SAV_6775	secreted protein	-	down	3.78699	Function unknown	S
	SAV_6940	hypothetical protein	-	down	2.71642	Function unknown	S
	SAV_428	hypothetical protein	-	up	2.52284	Function unknown	S
	SAV_465	hypothetical protein	-	up	2.14159	Function unknown	S
	SAV_687	hypothetical protein	-	up	3.12402	Function unknown	S
	SAV_878	hypothetical protein	-	up	2.16085	Function unknown	S
	SAV_879	Ku70/Ku80 protein	ku2	up	4.06247	Function unknown	S
	SAV_1101	hypothetical protein	-	up	2.64128	Function unknown	S
	SAV_1144	secreted protein	-	up	4.48703	Function unknown	S
	SAV_1568	lipoprotein	-	up	3.82819	Function unknown	S
	SAV_1618	hypothetical protein	-	up	2.25661	Function unknown	S
	SAV_2020	hypothetical protein	-	up	4.14389	Function unknown	S
	SAV_2796	hypothetical protein	-	up	2.06706	Function unknown	S
	SAV_2848	hypothetical protein	-	up	2.09605	Function unknown	S
	SAV_3233	alkylhydroperoxidase	ahpD	up	2.73203	Function unknown	S
	SAV_3322	lipoprotein	-	up	3.72073	Function unknown	S
	SAV_3535	secreted protein	-	up	2.42983	Function unknown	S
	SAV_4753	hypothetical protein	-	up	2.00159	Function unknown	S
	SAV_5292	hypothetical protein	-	up	2.06869	Function unknown	S
	SAV_6390	hypothetical protein	-	up	2.43507	Function unknown	S
	SAV_6437	hypothetical protein	-	up	2.11229	Function unknown	S
	SAV_6543	hypothetical protein	-	up	2.03987	Function unknown	S
	SAV_6757	carboxymuconolactone decarboxylase	-	up	2.44094	Function unknown	S
	SAV_6832	hypothetical protein	-	up	3.24757	Function unknown	S
	SAV_7122	hypothetical protein	-	up	9.30012	Function unknown	S
	SAV_7328	hypothetical protein	-	up	2.28564	Function unknown	S
Not in COG	SAV_8	hypothetical protein	-	down	5.53563	Not in COG	-
	SAV_30	hypothetical protein	-	down	3.00729	Not in COG	-
	SAV_59	hypothetical protein	-	down	2.88409	Not in COG	-
	SAV_102	hypothetical protein	-	down	2.25659	Not in COG	-
	SAV_354	hypothetical protein	-	down	3.46804	Not in COG	-
	SAV_360	hypothetical protein	-	down	3.44749	Not in COG	-
	SAV_379	hypothetical protein	-	down	4.91868	Not in COG	-
	SAV_382	hypothetical protein	-	down	10.6754	Not in COG	-
	SAV_383	hypothetical protein	-	down	6.54686	Not in COG	-
	SAV_384	hypothetical protein	-	down	5.09988	Not in COG	-
	SAV_385	hypothetical protein	-	down	2.96978	Not in COG	-
	SAV_386	hypothetical protein	-	down	3.63859	Not in COG	-
	SAV_388	hypothetical protein	-	down	3.77916	Not in COG	-
	SAV_390	hypothetical protein	-	down	9.76246	Not in COG	-
	SAV_394	hypothetical protein	-	down	4.74887	Not in COG	-
	SAV_396	hypothetical protein	-	down	7.16792	Not in COG	-
	SAV_397	hypothetical protein	-	down	7.20063	Not in COG	-
	SAV_398	hypothetical protein	-	down	11.1928	Not in COG	-
	SAV_399	hypothetical protein	-	down	4.75756	Not in COG	-
	SAV_400	transcriptional regulator	-	down	2.39668	Not in COG	-
	SAV_606	hypothetical protein	-	down	3.31156	Not in COG	-
	SAV_739	hypothetical protein	-	down	2.98995	Not in COG	-
	SAV_756	hypothetical protein	-	down	2.04736	Not in COG	-
	SAV_817	hypothetical protein	-	down	2.00879	Not in COG	-
	SAV_905	hypothetical protein	-	down	2.32495	Not in COG	-
	SAV_925	hypothetical protein	-	down	2.16582	Not in COG	-
	SAV_928	hypothetical protein	-	down	3.25491	Not in COG	-
	SAV_929	hypothetical protein	-	down	2.51959	Not in COG	-
	SAV_1007	hypothetical protein	-	down	8.31341	Not in COG	-
	SAV_1010	hypothetical protein	-	down	3.61393	Not in COG	-
	SAV_1016	hypothetical protein	-	down	2.08443	Not in COG	-
	SAV_1046	hypothetical protein	-	down	2.23151	Not in COG	-
	SAV_1083	secreted protein	-	down	9.1402	Not in COG	-
	SAV_1105	hypothetical protein	-	down	11.5391	Not in COG	-
	SAV_1106	hypothetical protein	-	down	8.19746	Not in COG	-
	SAV_1107	hypothetical protein	-	down	8.97401	Not in COG	-
	SAV_1108	hypothetical protein	-	down	7.86463	Not in COG	-
	SAV_1361	hypothetical protein	-	down	2.98884	Not in COG	-
	SAV_1399	hypothetical protein	-	down	4.01985	Not in COG	-
	SAV_1400	hypothetical protein	-	down	4.07661	Not in COG	-
	SAV_1402	hypothetical protein	-	down	2.79638	Not in COG	-
	SAV_1403	hypothetical protein	-	down	2.60329	Not in COG	-
	SAV_1423	hypothetical protein	-	down	2.37165	Not in COG	-
	SAV_1504	secreted protein	-	down	3.11972	Not in COG	-
	SAV_1631	hypothetical protein	cvnC3	down	6.68836	Not in COG	-
	SAV_1671	oxidoreductase	-	down	2.00244	Not in COG	-
	SAV_1691	acyl-ACP desaturase	-	down	4.52347	Not in COG	-
	SAV_1871	hypothetical protein	-	down	2.17824	Not in COG	-
	SAV_2125	secreted protein	-	down	2.18238	Not in COG	-
	SAV_2155	3-hydroxyacyl-CoA dehydrogenase	-	down	3.13168	Not in COG	-
	SAV_2209	hypothetical protein	-	down	3.09509	Not in COG	-
	SAV_2273	isomerase	-	down	54.3979	Not in COG	-
	SAV_2287	hypothetical protein	-	down	39.2253	Not in COG	-
	SAV_2289	hypothetical protein	-	down	24.0558	Not in COG	-
	SAV_2291	acyl carrier protein	fabC3	down	11.7417	Not in COG	-
	SAV_2299	hypothetical protein	-	down	11.8927	Not in COG	-
	SAV_2302	hypothetical protein	-	down	8.56637	Not in COG	-
	SAV_2304	hypothetical protein	-	down	3.40684	Not in COG	-
	SAV_2321	hypothetical protein	-	down	2.00691	Not in COG	-
	SAV_2426	hypothetical protein	-	down	2.77446	Not in COG	-
	SAV_2474	hypothetical protein	-	down	2.61892	Not in COG	-
	SAV_2702	hypothetical protein	-	down	2.2746	Not in COG	-
	SAV_2757	hypothetical protein	-	down	2.81247	Not in COG	-
	SAV_2758	hypothetical protein	-	down	3.98475	Not in COG	-
	SAV_2828	hypothetical protein	-	down	2.99725	Not in COG	-
	SAV_2875	hypothetical protein	-	down	2.42879	Not in COG	-
	SAV_2925	hypothetical protein	-	down	2.60113	Not in COG	-
	SAV_2927	hypothetical protein	-	down	2.79288	Not in COG	-
	SAV_2960	hypothetical protein	cvnC8	down	2.32674	Not in COG	-
	SAV_2998	pentalenene synthase	ptlA	down	4.95595	Not in COG	-
	SAV_3029	hypothetical protein	-	down	2.13575	Not in COG	-
	SAV_3091	hypothetical protein	-	down	2.75524	Not in COG	-
	SAV_3247	hypothetical protein	-	down	2.21344	Not in COG	-
	SAV_3269	hypothetical protein	-	down	5.96434	Not in COG	-
	SAV_3270	hypothetical protein	-	down	5.82024	Not in COG	-
	SAV_3271	hypothetical protein	-	down	7.86007	Not in COG	-
	SAV_3273	hypothetical protein	-	down	5.14433	Not in COG	-
	SAV_3274	hypothetical protein	-	down	10.8017	Not in COG	-
	SAV_3275	hypothetical protein	-	down	9.14292	Not in COG	-
	SAV_3276	hypothetical protein	-	down	42.2983	Not in COG	-
	SAV_3283	hypothetical protein	-	down	9.30504	Not in COG	-
	SAV_3292	hypothetical protein	-	down	3.42885	Not in COG	-
	SAV_3294	hypothetical protein	-	down	4.70709	Not in COG	-
	SAV_3310	hypothetical protein	-	down	2.7311	Not in COG	-
	SAV_3311	hypothetical protein	-	down	2.6728	Not in COG	-
	SAV_3394	hypothetical protein	-	down	2.64095	Not in COG	-
	SAV_3468	hypothetical protein	-	down	3.54527	Not in COG	-
	SAV_3473	hypothetical protein	-	down	3.10602	Not in COG	-
	SAV_3594	hypothetical protein	-	down	2.85759	Not in COG	-
	SAV_3595	hypothetical protein	-	down	3.26605	Not in COG	-
	SAV_3742	hypothetical protein	-	down	2.0719	Not in COG	-
	SAV_3743	hypothetical protein	-	down	2.06713	Not in COG	-
	SAV_3773	hypothetical protein	-	down	4.63173	Not in COG	-
	SAV_3805	hypothetical protein	-	down	10.7708	Not in COG	-
	SAV_3837	regulatory protein	-	down	3.94678	Not in COG	-
	SAV_3975	hypothetical protein	-	down	2.29715	Not in COG	-
	SAV_3995	hypothetical protein	-	down	2.17107	Not in COG	-
	SAV_4022	hypothetical protein	-	down	2.32642	Not in COG	-
	SAV_4031	hypothetical protein	-	down	2.2171	Not in COG	-
	SAV_4033	hypothetical protein	-	down	2.63338	Not in COG	-
	SAV_4050	DNA-binding protein	-	down	2.04994	Not in COG	-
	SAV_4187	hypothetical protein	-	down	3.07088	Not in COG	-
	SAV_4201	hypothetical protein	-	down	4.99223	Not in COG	-
	SAV_4202	hypothetical protein	-	down	6.60449	Not in COG	-
	SAV_4213	hypothetical protein	-	down	5.81677	Not in COG	-
	SAV_4214	hypothetical protein	-	down	2.10715	Not in COG	-
	SAV_4247	integral membrane protein	-	down	4.36738	Not in COG	-
	SAV_4249	integral membrane protein	-	down	3.03997	Not in COG	-
	SAV_4267	cell division protein regulatory protein	ssgA1	down	8.98039	Not in COG	-
	SAV_4304	hypothetical protein	-	down	2.42059	Not in COG	-
	SAV_4430	hypothetical protein	-	down	2.94653	Not in COG	-
	SAV_4459	hypothetical protein	-	down	2.80153	Not in COG	-
	SAV_4475	integrin-like protein	-	down	2.23248	Not in COG	-
	SAV_4579	hypothetical protein	-	down	2.32705	Not in COG	-
	SAV_4632	hypothetical protein	-	down	2.29092	Not in COG	-
	SAV_4785	hypothetical protein	-	down	7.3228	Not in COG	-
	SAV_4803	hypothetical protein	-	down	2.63567	Not in COG	-
	SAV_5114	hypothetical protein	-	down	3.60309	Not in COG	-
	SAV_5116	integral membrane protein	-	down	5.73142	Not in COG	-
	SAV_5117	hypothetical protein	-	down	2.07423	Not in COG	-
	SAV_5239	hypothetical protein	-	down	3.01906	Not in COG	-
	SAV_5247	hypothetical protein	-	down	2.23315	Not in COG	-
	SAV_5264	hypothetical protein	-	down	2.35396	Not in COG	-
	SAV_5305	hypothetical protein	-	down	2.00879	Not in COG	-
	SAV_5346	hypothetical protein	-	down	2.11999	Not in COG	-
	SAV_5347	hypothetical protein	-	down	5.15546	Not in COG	-
	SAV_5348	hypothetical protein	-	down	2.39351	Not in COG	-
	SAV_5349	hypothetical protein	-	down	2.70881	Not in COG	-
	SAV_5350	hypothetical protein	-	down	10.5813	Not in COG	-
	SAV_5423	hypothetical protein	-	down	5.52376	Not in COG	-
	SAV_5472	hypothetical protein	-	down	2.54084	Not in COG	-
	SAV_5493	hypothetical protein	-	down	2.37006	Not in COG	-
	SAV_5494	hypothetical protein	-	down	3.19426	Not in COG	-
	SAV_5501	hypothetical protein	-	down	2.47185	Not in COG	-
	SAV_5523	hypothetical protein	-	down	3.87198	Not in COG	-
	SAV_5698	hypothetical protein	-	down	2.95369	Not in COG	-
	SAV_5699	hypothetical protein	-	down	7.17197	Not in COG	-
	SAV_5738	hypothetical protein	-	down	3.17951	Not in COG	-
	SAV_5739	hypothetical protein	-	down	2.2517	Not in COG	-
	SAV_5812	hypothetical protein	-	down	2.43722	Not in COG	-
	SAV_5818	hypothetical protein	-	down	3.37816	Not in COG	-
	SAV_5825	hypothetical protein	-	down	8.62876	Not in COG	-
	SAV_5862	hypothetical protein	-	down	3.68214	Not in COG	-
	SAV_5874	hypothetical protein	-	down	2.9196	Not in COG	-
	SAV_5887	hypothetical protein	-	down	2.05063	Not in COG	-
	SAV_5905	hypothetical protein	-	down	4.47353	Not in COG	-
	SAV_5906	hypothetical protein	-	down	4.38653	Not in COG	-
	SAV_5975	hypothetical protein	-	down	3.2033	Not in COG	-
	SAV_5990	secreted protein	-	down	5.19201	Not in COG	-
	SAV_6344	hypothetical protein	-	down	2.44469	Not in COG	-
	SAV_6456	hypothetical protein	-	down	2.78971	Not in COG	-
	SAV_6471	hypothetical protein	-	down	2.05347	Not in COG	-
	SAV_7098	hypothetical protein	-	down	3.59688	Not in COG	-
	SAV_7251	hypothetical protein	-	down	3.43497	Not in COG	-
	SAV_7544	hypothetical protein	-	down	3.10804	Not in COG	-
	SAV_7562	hypothetical protein	-	down	3.24912	Not in COG	-
	SAV_7564	hypothetical protein	-	down	7.4645	Not in COG	-
	SAV_5	hypothetical protein	-	up	3.89892	Not in COG	-
	SAV_438	hypothetical protein	-	up	2.19295	Not in COG	-
	SAV_458	hsp18 transcriptional regulator	-	up	4.00867	Not in COG	-
	SAV_550	hypothetical protein	-	up	5.43879	Not in COG	-
	SAV_658	hypothetical protein	-	up	2.81444	Not in COG	-
	SAV_691	hsp18 transcriptional regulator	-	up	5.69049	Not in COG	-
	SAV_753	hypothetical protein	-	up	3.99557	Not in COG	-
	SAV_776	hypothetical protein	-	up	4.57061	Not in COG	-
	SAV_777	hypothetical protein	-	up	2.91723	Not in COG	-
	SAV_873	hypothetical protein	-	up	2.15484	Not in COG	-
	SAV_897	alpha-amylase inhibitor	-	up	4.43716	Not in COG	-
	SAV_995	hypothetical protein	-	up	2.18866	Not in COG	-
	SAV_1032	hypothetical protein	-	up	2.27583	Not in COG	-
	SAV_1115	arabinofuranosidase	-	up	2.22962	Not in COG	-
	SAV_1150	hypothetical protein	-	up	2.74919	Not in COG	-
	SAV_1236	regulatory protein	-	up	2.57127	Not in COG	-
	SAV_1335	hypothetical protein	-	up	2.73446	Not in COG	-
	SAV_1490	hypothetical protein	-	up	135.268	Not in COG	-
	SAV_1698	hypothetical protein	-	up	2.15584	Not in COG	-
	SAV_1710	hypothetical protein	-	up	3.08396	Not in COG	-
	SAV_1857	rhamnogalacturonan lyase	-	up	2.23243	Not in COG	-
	SAV_1874	hypothetical protein	-	up	3.14824	Not in COG	-
	SAV_1881	gas vesicle synthesis protein	gvpK2	up	2.06715	Not in COG	-
	SAV_1882	gas vesicle synthesis protein	gvpS2	up	2.3112	Not in COG	-
	SAV_1883	gas vesicle synthesis protein	gvpL2	up	2.17808	Not in COG	-
	SAV_1884	gas vesicle synthesis protein	gvpJ2	up	2.16844	Not in COG	-
	SAV_1885	hypothetical protein	-	up	2.96512	Not in COG	-
	SAV_1886	hypothetical protein	-	up	3.07917	Not in COG	-
	SAV_1888	gas vesicle synthesis protein	gvpF2	up	4.94549	Not in COG	-
	SAV_1889	gas vesicle synthesis-like protein	gvpA2	up	4.96686	Not in COG	-
	SAV_1890	gas vesicle synthesis protein	gvpO2	up	2.45271	Not in COG	-
	SAV_1992	hypothetical protein	-	up	2.03711	Not in COG	-
	SAV_2128	hypothetical protein	-	up	3.26907	Not in COG	-
	SAV_2198	hypothetical protein	-	up	3.50752	Not in COG	-
	SAV_2269	gamma-butyrolactone biosynthesis protein	avaA	up	2.26021	Not in COG	-
	SAV_2410	hypothetical protein	-	up	3.72947	Not in COG	-
	SAV_2476	hypothetical protein	-	up	2.36819	Not in COG	-
	SAV_2477	hypothetical protein	-	up	2.48211	Not in COG	-
	SAV_2518	hypothetical protein	-	up	5.29902	Not in COG	-
	SAV_2535	hypothetical protein	-	up	2.6121	Not in COG	-
	SAV_2536	hypothetical protein	-	up	2.81417	Not in COG	-
	SAV_2541	hypothetical protein	-	up	2.25642	Not in COG	-
	SAV_2604	secreted protein	-	up	3.74973	Not in COG	-
	SAV_2929	hypothetical protein	-	up	2.59859	Not in COG	-
	SAV_2932	hypothetical protein	-	up	2.72588	Not in COG	-
	SAV_2975	hypothetical protein	-	up	2.09002	Not in COG	-
	SAV_2976	hypothetical protein	-	up	2.43559	Not in COG	-
	SAV_3028	hypothetical protein	-	up	2.61812	Not in COG	-
	SAV_3058	hypothetical protein	-	up	2.62445	Not in COG	-
	SAV_3108	hypothetical protein	-	up	3.20545	Not in COG	-
	SAV_3109	lipoprotein	-	up	2.22408	Not in COG	-
	SAV_3137	integral membrane protein	-	up	2.14684	Not in COG	-
	SAV_3165	LuxR-family transcriptional regulator	-	up	2.72871	Not in COG	-
	SAV_3375	hypothetical protein	-	up	3.22505	Not in COG	-
	SAV_3377	hypothetical protein	-	up	13.8828	Not in COG	-
	SAV_3386	hypothetical protein	-	up	2.05751	Not in COG	-
	SAV_3557	hypothetical protein	-	up	2.2161	Not in COG	-
	SAV_3558	hypothetical protein	-	up	2.15888	Not in COG	-
	SAV_3559	hypothetical protein	-	up	2.33953	Not in COG	-
	SAV_3605	cell division protein regulatory protein	ssgA6	up	2.12664	Not in COG	-
	SAV_3612	hypothetical protein	-	up	2.13832	Not in COG	-
	SAV_3916	secreted protein	-	up	2.19715	Not in COG	-
	SAV_3971	lipoprotein	-	up	2.86853	Not in COG	-
	SAV_4030	hypothetical protein	-	up	2.25246	Not in COG	-
	SAV_4036	hypothetical protein	-	up	8.11445	Not in COG	-
	SAV_4095	hypothetical protein	-	up	2.93497	Not in COG	-
	SAV_4096	hypothetical protein	-	up	3.98723	Not in COG	-
	SAV_4097	hypothetical protein	-	up	4.29888	Not in COG	-
	SAV_4504	hypothetical protein	-	up	2.21773	Not in COG	-
	SAV_4608	hypothetical protein	-	up	2.22928	Not in COG	-
	SAV_4708	hypothetical protein	-	up	2.22192	Not in COG	-
	SAV_4751	hypothetical protein	-	up	2.17384	Not in COG	-
	SAV_4808	hypothetical protein	-	up	2.29888	Not in COG	-
	SAV_4870	hypothetical protein	-	up	2.45205	Not in COG	-
	SAV_5191	hypothetical protein	-	up	4.63016	Not in COG	-
	SAV_5192	hypothetical protein	-	up	4.1687	Not in COG	-
	SAV_5193	hypothetical protein	-	up	7.27095	Not in COG	-
	SAV_5249	secreted protein	-	up	2.74301	Not in COG	-
	SAV_5321	hypothetical protein	-	up	4.34137	Not in COG	-
	SAV_5323	hypothetical protein	-	up	3.22845	Not in COG	-
	SAV_5325	hypothetical protein	-	up	3.07503	Not in COG	-
	SAV_5406	hypothetical protein	-	up	5.13343	Not in COG	-
	SAV_5408	DNA-binding protein	-	up	3.61598	Not in COG	-
	SAV_5409	regulatory protein	-	up	2.04474	Not in COG	-
	SAV_5432	hypothetical protein	-	up	4.15826	Not in COG	-
	SAV_5433	hypothetical protein	-	up	3.85732	Not in COG	-
	SAV_5434	hypothetical protein	-	up	3.01914	Not in COG	-
	SAV_5529	hypothetical protein	-	up	3.30882	Not in COG	-
	SAV_5530	hypothetical protein	-	up	4.34	Not in COG	-
	SAV_5531	hypothetical protein	-	up	3.97447	Not in COG	-
	SAV_5532	hypothetical protein	-	up	4.86539	Not in COG	-
	SAV_5557	hypothetical protein	-	up	4.49819	Not in COG	-
	SAV_5567	hypothetical protein	-	up	2.06009	Not in COG	-
	SAV_5833	secreted protein	-	up	2.22306	Not in COG	-
	SAV_5834	hypothetical protein	-	up	2.3054	Not in COG	-
	SAV_5860	hypothetical protein	-	up	2.15674	Not in COG	-
	SAV_6049	integral membrane protein	-	up	2.82686	Not in COG	-
	SAV_6115	hypothetical protein	-	up	2.05011	Not in COG	-
	SAV_6173	hypothetical protein	-	up	2.19935	Not in COG	-
	SAV_6254	AbaA-like protein	abaA2	up	2.91505	Not in COG	-
	SAV_6350	ribonucleoprotein-related protein	-	up	5.34912	Not in COG	-
	SAV_6457	hypothetical protein	-	up	4.84009	Not in COG	-
	SAV_6535	hypothetical protein	-	up	2.95495	Not in COG	-
	SAV_6648	hypothetical protein	-	up	2.69699	Not in COG	-
	SAV_6759	hypothetical protein	-	up	2.04314	Not in COG	-
	SAV_6913	hypothetical protein	-	up	2.01217	Not in COG	-
	SAV_6960	hypothetical protein	cvnC11	up	2.2513	Not in COG	-
	SAV_7260	hypothetical protein	-	up	2.20248	Not in COG	-
	SAV_7287	integral membrane protein	-	up	2.04278	Not in COG	-
	SAV_7291	hypothetical protein	-	up	2.17691	Not in COG	-
	SAV_7325	hypothetical protein	-	up	3.82931	Not in COG	-
	SAV_7457	TetR-family transcriptional regulator	-	up	2.63565	Not in COG	-
	SAV_7465	hypothetical protein	-	up	2.1696	Not in COG	-

## Sheet: Common DEGs
SHJG-Gene	Fold Change	Regulation	SAV-Gene	Fold Change	Description	Locus	COG	COG (s)
SHJG_3418	2.0023	down	SAV_6282	2.02421	glutamine ABC transporter permease protein	-	Amino acid transport and metabolism	E
SHJG_2834	7.87255	down	SAV_6946	4.82755	choline oxidase	-	Amino acid transport and metabolism	E
SHJG_6209	10.5459	down	SAV_3175	3.24703	ABC transport system lipoprotein BldKB	bldKB	Amino acid transport and metabolism	E
SHJG_3702	4.77042	down	SAV_5997	4.80241	glutamine synthetase	glnII	Amino acid transport and metabolism	E
SHJG_2829	6.13166	down	SAV_6951	3.06368	sarcosine dehydrogenase	-	Amino acid transport and metabolism	E
SHJG_2833	12.7766	down	SAV_6947	10.8541	amino acid permease	-	Amino acid transport and metabolism	E
SHJG_3480	13.8773	down	SAV_6224	2.30904	branched chain amino acid binding protein	-	Amino acid transport and metabolism	E
SHJG_3481	15.0588	down	SAV_6223	3.89921	branched chain amino acid transport permease	-	Amino acid transport and metabolism	E
SHJG_3482	6.8161	down	SAV_6222	6.21716	branched chain amino acid transport permease	-	Amino acid transport and metabolism	E
SHJG_3483	11.133	down	SAV_6221	4.63797	branched chain amino acid transport ATP-binding protein	-	Amino acid transport and metabolism	E
SHJG_6098	3.2863	down	SAV_3266	6.94919	carboxypeptidase	-	Amino acid transport and metabolism	E
SHJG_6705	9.22695	down	SAV_2650	7.74714	nitrogen regulatory protein P-II	glnB	Amino acid transport and metabolism	E
SHJG_2136	2.45331	down	SAV_1128	3.56953	neutral zinc metalloprotease	-	Amino acid transport and metabolism	E
SHJG_3952	23.9903	down	SAV_5669	4.02813	neutral zinc metalloprotease	-	Amino acid transport and metabolism	E
SHJG_4728	2.18898	down	SAV_3763	2.57311	LysE-family efflux protein	-	Amino acid transport and metabolism	E
SHJG_6529	33.717	down	SAV_2794	4.1233	neutral zinc metalloprotease	-	Amino acid transport and metabolism	E
SHJG_2668	58.6813	down	SAV_7106	5.69231	urease subunit alpha	ureC	Amino acid transport and metabolism	E
SHJG_2669	3.63519	down	SAV_7105	3.57885	urease subunit beta	ureB	Amino acid transport and metabolism	E
SHJG_2670	37.97	down	SAV_7104	2.29885	urease subunit gamma	ureA	Amino acid transport and metabolism	E
SHJG_3744	3.26676	down	SAV_5944	5.16081	transmembrane efflux protein	-	Carbohydrate transport and metabolism	G
SHJG_6519	7.68731	down	SAV_2804	4.61713	pep2 protein	-	Carbohydrate transport and metabolism	G
SHJG_6520	4.4638	down	SAV_2803	2.91392	trehalose synthase	treS	Carbohydrate transport and metabolism	G
SHJG_6521	7.35821	down	SAV_2802	3.87503	alpha-amylase	amyA	Carbohydrate transport and metabolism	G
SHJG_3971	5.23967	down	SAV_5651	3.87584	hypothetical protein	-	Carbohydrate transport and metabolism	G
SHJG_4435	3.68797	down	SAV_5112	3.29652	transmembrane efflux protein	-	Carbohydrate transport and metabolism	G
SHJG_7337	396.098	down	SAV_610	5.81688	putative MFS sugar transporter protein	-	Carbohydrate transport and metabolism	G
SHJG_4827	2.21684	down	SAV_3936	6.71757	trehalose-6-phosphate synthase otsA	otsA	Carbohydrate transport and metabolism	G
SHJG_6518	5.54675	down	SAV_2805	4.46121	1,4-alpha-glucan branching enzyme	glgB	Carbohydrate transport and metabolism	G
SHJG_7840	5.85888	down	SAV_7254	3.44432	glucose-1-phosphate adenylyltransferase	glgC	Carbohydrate transport and metabolism	G
SHJG_5531	2.37857	down	SAV_4664	2.32152	hypothetical protein	mesJ	Cell division and chromosome partitioning	D
SHJG_4826	31.0539	down	SAV_3935	26.7846	hypothetical protein	-	Cell envelope biogenesis, outer membrane	M
SHJG_6119	2.49724	down	SAV_3245	2.21406	secreted protein	-	Cell envelope biogenesis, outer membrane	M
SHJG_3643	3.06955	down	SAV_6040	6.92471	integral membrane efflux protein	-	Defense mechanisms	V
SHJG_3746	12.8307	down	SAV_5941	2.67433	probable ABC transporter, ATP-binding component	-	Defense mechanisms	V
SHJG_3747	3.35348	down	SAV_5940	3.9093	probable ABC-transporter, transmembrane component	-	Defense mechanisms	V
SHJG_4266	2.78983	down	SAV_5298	4.68561	secreted protein	-	Defense mechanisms	V
SHJG_2827	5.01537	down	SAV_6953	10.3858	alcohol dehydrogenase	adh	Energy production and conversion	C
SHJG_3099	3.25062	down	SAV_6664	2.6496	glycerol kinase	glpK	Energy production and conversion	C
SHJG_5255	3.51766	down	SAV_4376	2.11754	branched-chain alpha keto acid dehydrogenase E1 alpha subunit	bkdF	Energy production and conversion	C
SHJG_3958	67.5309	down	SAV_5661	74.5085	nitrite reductase large subunit NirB	nirB	Energy production and conversion	C
SHJG_7403	2.8486	down	SAV_1948	2.93121	oxidoreductase	-	Energy production and conversion	C
SHJG_2832	8.36551	down	SAV_6948	12.9183	glycine betaine aldehyde dehydrogenase	gbsA	Energy production and conversion	C
SHJG_2831	14.9744	down	SAV_6949	16.3698	ferredoxin subunits of nitrite reductase and ring-hydroxylating dioxygenase	-	Inorganic ion transport and metabolism	P
SHJG_7116	16.3258	down	SAV_2211	11.2788	sulfate transporter	-	Inorganic ion transport and metabolism	P
SHJG_6704	35.5048	down	SAV_2651	13.3567	ammonium transporter	amtB	Inorganic ion transport and metabolism	P
SHJG_7117	34.3672	down	SAV_2210	6.98952	carbonic anhydrase	cynT	Inorganic ion transport and metabolism	P
SHJG_4429	4.29353	down	SAV_5119	36.3522	nitrate extrusion protein (narK)	narK	Inorganic ion transport and metabolism	P
SHJG_2825	9.36293	down	SAV_6955	7.49707	3-phenylpropionate dioxygenase ferredoxin subunit	hcaC	Inorganic ion transport and metabolism	P
SHJG_5817	2.222	down	SAV_4946	2.03203	preprotein translocase subunit SecY	secY	Intracellular trafficking and secretion	U
SHJG_4600	3.12866	down	SAV_3567	3.15593	fatty acid desaturase (membrane)	desC	Lipid metabolism	I
SHJG_7530	2.58199	down	SAV_5466	5.84578	hypothetical protein	-	Lipid metabolism	I
SHJG_7583	6.48509	down	SAV_1750	6.03415	hypothetical protein	-	Lipid metabolism	I
SHJG_7402	4.30379	down	SAV_1949	2.2407	dihydropyrimidinase	dht	Nucleotide transport and metabolism	F
SHJG_7404	4.73951	down	SAV_1947	4.16632	integral membrane transporter	-	Nucleotide transport and metabolism	F
SHJG_3029	10.4749	down	SAV_6746	3.1083	hypothetical protein	-	Nucleotide transport and metabolism	F
SHJG_2672	5.73364	down	SAV_7101	3.60037	ATP-dependent Clp protease	clpP	Posttranslational modification, protein turnover, chaperones	O
SHJG_3080	2.76637	down	SAV_6682	2.72533	20S proteasome alpha-subunit	prcA	Posttranslational modification, protein turnover, chaperones	O
SHJG_3081	2.47128	down	SAV_6681	2.21088	20S proteasome beta-subunit	prcB	Posttranslational modification, protein turnover, chaperones	O
SHJG_6706	20.1011	down	SAV_2649	5.30049	PII uridylyl-transferase	glnD	Posttranslational modification, protein turnover, chaperones	O
SHJG_3246	2.36888	down	SAV_6482	2.32538	secreted protein	-	Posttranslational modification, protein turnover, chaperones	O
SHJG_4296	2.27405	down	SAV_5260	2.19575	oligoribonuclease	orn	RNA processing and modification	A
SHJG_6336	7.53893	down	SAV_3031	2.89528	cytochrome P450	cyp	Secondary metabolites biosynthesis, transport, and catabolism	Q
SHJG_3490	3.32507	down	SAV_6214	2.57244	monooxygenase	-	Secondary metabolites biosynthesis, transport, and catabolism	Q
SHJG_3704	7.89425	down	SAV_5994	2.49863	regulatory protein	-	Signal transduction mechanisms	T
SHJG_5926	8.32487	down	SAV_2301	202.285	pathway specific regulatory protein	-	Signal transduction mechanisms	T
SHJG_7230	2.30092	down	SAV_2076	2.95504	regulatory protein	-	Signal transduction mechanisms	T
SHJG_7673	2.17947	down	SAV_1629	5.94493	hypothetical protein	-	Signal transduction mechanisms	T
SHJG_3554	3.29489	down	SAV_6131	3.52999	DNA-binding protein	-	Signal transduction mechanisms	T
SHJG_1682	2.16129	down	SAV_1215	5.09748	RNA polymerase ECF-subfamily sigma factor	sig	Transcription	K
SHJG_3722	4.94363	down	SAV_5976	2.52869	maltose operon transcriptional repressor malR	malR	Transcription	K
SHJG_3969	6.25548	down	SAV_5653	3.48339	ROK-family transcriptional regulator	-	Transcription	K
SHJG_4427	2.82831	down	SAV_5123	2.28789	RNA polymerase sigma factor SigL	sig	Transcription	K
SHJG_4894	5.0457	down	SAV_4012	2.74103	DNA-binding protein	-	Transcription	K
SHJG_6944	16.9722	down	SAV_2419	2.74543	GntR-family transcriptional regulator	-	Transcription	K
SHJG_7864	2.63269	down	SAV_7292	2.52243	RNA polymerase sigma factor SigL	sig	Transcription	K
SHJG_7582	4.81912	down	SAV_1751	2.12296	chitinase A	chiA	General function prediction only	R
SHJG_2409	6.31428	down	SAV_381	10.7827	hypothetical protein	-	General function prediction only	R
SHJG_6471	2.79787	down	SAV_2863	2.36203	ABC transporter integral membrane protein	-	General function prediction only	R
SHJG_6556	4.20239	down	SAV_4872	6.50796	hydrolase (membrane protein)	-	General function prediction only	R
SHJG_7401	2.81698	down	SAV_1950	3.23597	hydrolase	-	General function prediction only	R
SHJG_4474	3.81529	down	SAV_5066	2.45034	hypothetical protein	-	General function prediction only	R
SHJG_3841	3.62583	down	SAV_5828	2.98579	integral membrane protein	-	Function unknown	S
SHJG_4398	2.38979	down	SAV_5155	2.61908	secreted protease	-	Function unknown	S
SHJG_1248	2.97206	down	SAV_6700	5.0392	hypothetical protein	-	Function unknown	S
SHJG_3947	11.4	down	SAV_5673	33.3213	hypothetical protein	-	Function unknown	S
SHJG_6335	6.01567	down	SAV_3032	3.1008	terpene cyclase	tpc	Not in COG	-
SHJG_1541	10.3019	down	SAV_57	2.09957	hypothetical protein	-	Not in COG	-
SHJG_1542	12.8803	down	SAV_58	2.61825	hypothetical protein	-	Not in COG	-
SHJG_2673	3.19867	down	SAV_7100	4.21419	hypothetical protein	-	Not in COG	-
SHJG_3045	3.08397	down	SAV_6732	2.35404	hypothetical protein	-	Not in COG	-
SHJG_3188	7.76338	down	SAV_6552	10.5517	fibrinolytic protease precursor	sprA	Not in COG	-
SHJG_3674	19.2191	down	SAV_6008	5.58246	hypothetical protein	-	Not in COG	-
SHJG_3675	13.5853	down	SAV_6007	3.1243	integral membrane protein	-	Not in COG	-
SHJG_3970	5.20202	down	SAV_5652	2.80738	hypothetical protein	-	Not in COG	-
SHJG_4138	10.0344	down	SAV_5400	4.95998	serine protease	-	Not in COG	-
SHJG_4555	2.14992	down	SAV_3515	6.15542	hypothetical protein	-	Not in COG	-
SHJG_5291	3.37181	down	SAV_4419	2.23283	hypothetical protein	-	Not in COG	-
SHJG_5596	2.38365	down	SAV_4730	5.44048	hypothetical protein	-	Not in COG	-
SHJG_6447	3.58301	down	SAV_2888	3.55045	ATP synthase protein I	atpI	Not in COG	-
SHJG_6496	3.78654	down	SAV_2829	3.10529	cholesterol esterase	-	Not in COG	-
SHJG_7397	7.27807	down	SAV_1954	13.9936	hypothetical protein	-	Not in COG	-
SHJG_7843	14.8882	down	SAV_7256	6.24727	hypothetical protein	-	Not in COG	-
SHJG_7873	3.37143	down	SAV_7300	3.41907	integral membrane protein	-	Not in COG	-
SHJG_3501	2.42964	up	SAV_6190	2.68892	glutamate synthase subunit beta	gltD	Amino acid transport and metabolism	E
SHJG_3502	2.84107	up	SAV_6189	2.75578	glutamate synthase large subunit	gltB	Amino acid transport and metabolism	E
SHJG_2887	13.3839	up	SAV_6893	2.81356	amino oxidase	-	Amino acid transport and metabolism	E
SHJG_3324	2.15846	up	SAV_6399	2.13088	aspartate aminotransferase	aspC	Amino acid transport and metabolism	E
SHJG_7308	3.08227	up	SAV_1983	5.07014	ABC transport system sugar binding lipoprotein	-	Carbohydrate transport and metabolism	G
SHJG_1806	2.54319	up	SAV_1077	2.16707	melibiase	-	Carbohydrate transport and metabolism	G
SHJG_7309	3.30039	up	SAV_1982	3.88299	sugar ABC transporter permease protein	-	Carbohydrate transport and metabolism	G
SHJG_6940	2.54555	up	SAV_2423	2.16704	DNA topoisomerase IV subunit A	parC	DNA replication, recombination, and repair	L
SHJG_2521	2.41062	up	SAV_1470	2.13215	putative hydrogenase	-	Energy production and conversion	C
SHJG_4630	2.68113	up	SAV_3606	2.1148	ABC-type cobalt transport system, permease component	cbiM	Inorganic ion transport and metabolism	P
SHJG_6316	8.20932	up	SAV_3052	4.15713	bromoperoxidase-catalase	katA	Inorganic ion transport and metabolism	P
SHJG_6259	2.11187	up	SAV_3107	3.58357	metal-transport protein	corA	Inorganic ion transport and metabolism	P
SHJG_2748	2.96842	up	SAV_7026	6.70223	3-ketoacyl-CoA thiolase/acetyl-CoA acetyltransferase	fadA	Lipid metabolism	I
SHJG_7091	3.38086	up	SAV_2234	4.74738	fatty acid oxidation complex alpha-subunit	fadB	Lipid metabolism	I
SHJG_7092	3.31853	up	SAV_2233	3.60659	acetyl-CoA acetyltransferase	fadA	Lipid metabolism	I
SHJG_4359	30.8892	up	SAV_459	36.0315	heat shock protein hspX	hspX	Posttranslational modification, protein turnover, chaperones	O
SHJG_5098	2.7977	up	SAV_4223	2.65994	protease (secreted protein)	-	Posttranslational modification, protein turnover, chaperones	O
SHJG_6129	3.22456	up	SAV_3232	3.29053	putative alkyl hydroperoxide reductase	ahpC	Posttranslational modification, protein turnover, chaperones	O
SHJG_3545	2.31501	up	SAV_6140	4.4042	hypothetical protein	-	Posttranslational modification, protein turnover, chaperones	O
SHJG_8085	2.90216	up	SAV_7469	3.85582	cytochrome P450 hydroxylase	cyp	Secondary metabolites biosynthesis, transport, and catabolism	Q
SHJG_7867	2.20325	up	SAV_7295	2.29942	putative stress protein	-	Signal transduction mechanisms	T
SHJG_3164	2.23528	up	SAV_6586	2.13551	GntR-family transcriptional regulator	-	Transcription	K
SHJG_5054	2.66464	up	SAV_4189	2.61632	MarR-family transcriptional regulator	-	Transcription	K
SHJG_5112	2.77615	up	SAV_4239	2.24744	secreted protein	-	General function prediction only	R
SHJG_2888	2.41433	up	SAV_6892	2.85928	hydrolase	-	General function prediction only	R
SHJG_4897	2.39043	up	SAV_4016	2.2025	ATP/GTP-binding protein	-	General function prediction only	R
SHJG_5111	2.03851	up	SAV_4238	3.79549	hypothetical protein	-	Function unknown	S
SHJG_5113	2.72657	up	SAV_4240	2.52716	hypothetical protein	-	Function unknown	S
SHJG_4358	2.58134	up	SAV_460	43.5417	hypothetical protein	-	Function unknown	S
SHJG_5056	2.29981	up	SAV_4191	2.10358	hypothetical protein	-	Function unknown	S
SHJG_3381	3.35529	up	SAV_6317	2.80126	hypothetical protein	-	Not in COG	-
SHJG_5110	3.04092	up	SAV_4237	2.95618	integral membrane protein	-	Not in COG	-
SHJG_5676	2.17917	up	SAV_4815	2.14903	hypothetical protein	-	Not in COG	-
SHJG_8104	8.70223	up	SAV_7486	54.4289	protease inhibitor protein	-	Not in COG	-
